# Supplementary material for: A Comparison of Transcriptional Patterns and Mycological Phenotypes following Infection of Fusarium graminearum by Four Mycoviruses
Source: PLoS One. 2014 Jun 25;9(6):e100989. doi: 10.1371/journal.pone.0100989 (PMC4071046; doi:10.1371/journal.pone.0100989)
Supplement: File S2 — Combined file of supporting tables. Table S1. Expression ratios (fold-change relative to the virus-free wild type) of Fusarium graminearum genes in each virus-infected sample. Table S2. The 20 genes in each virus-infected strain with the greatest difference in expression relative to that in the wild type (PH-1). Table S3. GO enrichment analysis of the DEGs in each sample. Table S4. Expression ratios (fold-change relative to the virus-free wild type) of Fusarium graminearum TFs in each virus-infected sample. Table S5. Expression ratios (fold-change relative to the virus-free wild type) of Fusarium graminearum genes involved in post transcriptional gene silencing. Table S6. List of primers used for real time RT-PCR. (XLSX) [file pone.0100989.s002.xlsx]

## Sheet: Table S1
Table S1. Expression ratios (fold-change relative to the virus-free wild type) of Fusarium graminearum genes in each virus-infected sample.
Locus	PH-1/FgV1 log2(FC)	PH-1/FgV1 p_value	PH-1/FgV2 log2(FC)	PH-1/FgV2 p_value	PH-1/FgV3 log2(FC)	PH-1/FgV3 p_value	PH-1/FgV4 log2(FC)	PH-1/FgV4 p_value	Description
FGSG_00001									predicted protein
FGSG_00002			2.33479	0.06955			7.40893	0.01955	conserved hypothetical protein
FGSG_00003	-0.550403	0.73005	-0.175103	0.8605	-2.68164	0.04225	0.911923	0.4983	predicted protein
FGSG_00004									predicted protein
FGSG_00005									conserved hypothetical protein
FGSG_00006									conserved hypothetical protein
FGSG_00007									conserved hypothetical protein
FGSG_00009									predicted protein
FGSG_00010									conserved hypothetical protein
FGSG_00011	-0.0399915	0.97715	0.595515	0.5146	-1.94098	0.05705	1.44068	0.2832	conserved hypothetical protein
FGSG_00012	-inf	0.0035	-1.70328	0.1681	0.276856	0.78215	0.789947	0.5676	conserved hypothetical protein
FGSG_00013							1.89075	0.39725	hypothetical protein similar to heose carrier protein
FGSG_00014									conserved hypothetical protein
FGSG_00015	-5.01687	0.2398	-2.76509	0.0305	-1.88324	0.06765	1.01456	0.44445	conserved hypothetical protein
FGSG_00016									conserved hypothetical protein
FGSG_00017									conserved hypothetical protein
FGSG_00018	1.03874	0.42875	0.353525	0.6753	-0.0472584	0.9547	-1.49574	0.25235	conserved hypothetical protein
FGSG_00019			1.01813	0.5106			2.07758	0.2135	predicted protein
FGSG_00020			1.95742	0.28415			8.34678	0.1043	conserved hypothetical protein
FGSG_00021	-1.0721	0.59675	0.529856	0.6522	0.0907504	0.9366	4.41308	0.00905	conserved hypothetical protein
FGSG_00023	2.75226	0.05295	0.388285	0.65405	1.16794	0.17195	-5.29368	0.12705	conserved hypothetical protein
FGSG_00024	-0.475967	0.76255	1.42761	0.12605	-0.413916	0.6539	2.21278	0.103	hypothetical protein similar to lactone hydrolase
FGSG_00025	-0.300324	0.85545	-0.355632	0.7424	-0.62767	0.5435	0.463313	0.74115	conserved hypothetical protein
FGSG_00026	-2.8389	0.3256	-1.55229	0.2699	-1.26628	0.3197	-1.16074	0.49335	conserved hypothetical protein
FGSG_00027									predicted protein
FGSG_00028	inf	0.0029							hypothetical protein similar to metalloprotease 1 precursor
FGSG_00029									predicted protein
FGSG_00030			3.26869	0.2718					predicted protein
FGSG_00031									predicted protein
FGSG_00032	1.0707	0.4894	0.0961723	0.92585	-0.880753	0.3836	-1.26185	0.3842	conserved hypothetical protein
FGSG_00033	-1.66953	0.22375	0.233345	0.7737	-0.233054	0.77735	-2.3074	0.08645	predicted protein
FGSG_00034									conserved hypothetical protein
FGSG_00036									conserved hypothetical protein
FGSG_00038					inf	0.0054			predicted protein
FGSG_00039	0.196295	0.9142	0.926589	0.3906	1.73899	0.0949	-0.738065	0.62655	conserved hypothetical protein
FGSG_00040	-2.9015	1	5.63704	0.00035	6.91478	0.00045	2.15141	0.14475	conserved hypothetical protein
FGSG_00043									conserved hypothetical protein
FGSG_00044									conserved hypothetical protein
FGSG_00045	1.09095	0.45195	0.714491	0.4414	-0.0330166	0.97035	1.16247	0.38875	conserved hypothetical protein
FGSG_00046									conserved hypothetical protein
FGSG_00047									hypothetical protein
FGSG_00048									conserved hypothetical protein
FGSG_00049									hypothetical protein similar to branched-chain amino acid aminotransferase
FGSG_00050	4.79051	0.00925	0.866708	0.3792	-2.0116	0.0838	-0.422591	0.75955	conserved hypothetical protein
FGSG_00051	-0.961165	0.5209	-0.239621	0.79445	-1.18449	0.2065	0.477192	0.71555	conserved hypothetical protein
FGSG_00052			inf	0.01195					conserved hypothetical protein
FGSG_00053	2.78217	0.07635	0.831965	0.3943	1.28371	0.1743	-1.8769	0.224	aryl-alcohol dehydrogenase
FGSG_00054	1.73165	0.39775	2.40084	0.0804	4.31526	0.00885	-3.37663	0.1836	conserved hypothetical protein
FGSG_00055	-inf	1	7.1718	5e-05	8.36089	0.00015	1.7426	0.2644	conserved hypothetical protein
FGSG_00056			4.29313	0.2424	5.77131	0.2535			predicted protein
FGSG_00058	-4.83903	0.03335	0.892543	0.2836	-1.88045	0.035	0.807886	0.5016	conserved hypothetical protein
FGSG_00059	-1.66589	0.27715	-1.32212	0.14605	-1.1386	0.22875	-1.00039	0.4702	conserved hypothetical protein
FGSG_00060									predicted protein
FGSG_00061									conserved hypothetical protein
FGSG_00062	1.01327	0.5504	-1.13408	0.39815	-2.12314	0.17795	1.59498	0.2722	hypothetical protein
FGSG_00063									predicted protein
FGSG_00064	1.97118	0.19905	0.867241	0.37265	0.301024	0.74885	0.633104	0.65015	conserved hypothetical protein
FGSG_00065									hypothetical protein similar to NADH:flavin oidoreductase/NADH oidase family protein
FGSG_00066	-4.39976	0.01075	-0.831036	0.31415	-1.72253	0.0474	0.0184689	0.9866	conserved hypothetical protein
FGSG_00067	-3.02812	0.22205	0.89032	0.36615	-0.71116	0.48325	1.83174	0.18945	hypothetical protein similar to heose transporter protein
FGSG_00068	-4.23122	0.04345	-1.20435	0.1715	-0.992688	0.2463	2.92846	0.03075	alpha-galactosidase C precursor
FGSG_00069	-2.49111	0.1218	-0.567436	0.5146	-0.814547	0.35735	1.54732	0.2193	conserved hypothetical protein
FGSG_00070	-inf	0.0003	-2.05746	0.0678	-0.514519	0.57885	1.83648	0.1731	conserved hypothetical protein
FGSG_00071	-0.0455496	1	0.586901	0.63195	1.61011	0.15855	0.259781	0.8794	hypothetical protein similar to cytochrome P450 monooygenase
FGSG_00072	-0.971503	0.62665	1.5656	0.1386	0.111131	0.9143	2.00241	0.1636	predicted protein
FGSG_00073									conserved hypothetical protein
FGSG_00074									hypothetical protein similar to NADH-dependent flavin oidoreductase
FGSG_00075									conserved hypothetical protein
FGSG_00076			0.299813	0.8386			2.10806	0.2124	conserved hypothetical protein
FGSG_00077									conserved hypothetical protein
FGSG_00078									hypothetical protein similar to aldo/keto reductase
FGSG_00079									conserved hypothetical protein
FGSG_00080	-0.646761	0.6679	1.51655	0.09515	-2.72095	0.02305	0.802834	0.5435	conserved hypothetical protein
FGSG_00081	-0.412073	1	0.450044	0.69365	-0.302141	0.79715	1.70083	0.2446	conserved hypothetical protein
FGSG_00082			2.18065	0.1698	0.942737	1			conserved hypothetical protein
FGSG_00083									conserved hypothetical protein
FGSG_00084			2.22807	0.3297					conserved hypothetical protein
FGSG_00085									conserved hypothetical protein
FGSG_00087									conserved hypothetical protein
FGSG_00089									conserved hypothetical protein
FGSG_00090									conserved hypothetical protein
FGSG_00091									conserved hypothetical protein
FGSG_00092	-2.56677	0.2851	0.352496	0.7351	-1.65089	0.167	1.80228	0.19995	conserved hypothetical protein
FGSG_00093									conserved hypothetical protein
FGSG_00094									predicted protein
FGSG_00095			1.87776	0.19085	1.98686	0.1609			conserved hypothetical protein
FGSG_00096	-inf	0.0033	0.387573	0.7015	-1.79381	0.13355	2.31458	0.1026	conserved hypothetical protein
FGSG_00097	0.208527	0.88505	0.69754	0.4439	0.824104	0.3561	3.94973	0.00715	conserved hypothetical protein
FGSG_00099									conserved hypothetical protein
FGSG_00100			1.47187	0.38975					conserved hypothetical protein
FGSG_00101									conserved hypothetical protein
FGSG_00102	0.421445	0.80435	1.32687	0.23525	-0.472316	0.68175	2.18052	0.14235	conserved hypothetical protein
FGSG_00103									hypothetical protein similar to amidase family protein
FGSG_00104									conserved hypothetical protein
FGSG_00105							inf	0.00565	predicted protein
FGSG_00107			1.79069	0.15895			1.79107	0.4216	quinate permease
FGSG_00108									conserved hypothetical protein
FGSG_00109									conserved hypothetical protein
FGSG_00110	0.983479	0.6478	-1.75031	0.3324	-4.17428	0.25655	1.93703	0.2439	predicted protein
FGSG_00111									predicted protein
FGSG_00112									predicted protein
FGSG_00114									predicted protein
FGSG_00115	-1.03258	0.62705	1.02097	0.4071	1.40966	0.21775	1.98807	0.21815	predicted protein
FGSG_00116	-2.67954	0.062	-0.298009	0.7226	0.43215	0.6333	0.261996	0.8282	conserved hypothetical protein
FGSG_00117	-2.10981	0.12575	-0.276065	0.7279	0.177313	0.8245	0.663129	0.5783	conserved hypothetical protein
FGSG_00118									conserved hypothetical protein
FGSG_00119			1.94176	0.28305			4.09692	0.14	predicted protein
FGSG_00120			3.00252	0.22655			5.1902	0.1472	predicted protein
FGSG_00121	-inf	0.0015	0.116248	0.9052	-1.51951	0.16015	4.49249	0.0038	conserved hypothetical protein
FGSG_00122	-inf	0.0015	-1.52382	0.18365	-2.34017	0.0615	3.21116	0.02435	conserved hypothetical protein
FGSG_00123	-3.1346	0.2985	1.24229	0.23805	-1.39579	0.25195	4.61804	0.00415	predicted protein
FGSG_00124							2.49746	0.3027	conserved hypothetical protein
FGSG_00125	0.190561	0.90205	-0.321303	0.74465	0.163104	0.85515	-0.936034	0.5015	predicted protein
FGSG_00126									conserved hypothetical protein
FGSG_00127			2.60979	0.2655	2.46654	1			conserved hypothetical protein
FGSG_00128									conserved hypothetical protein
FGSG_00129									predicted protein
FGSG_00130	5.85179	0.24605	2.36237	0.2365					conserved hypothetical protein
FGSG_00131									predicted protein
FGSG_00132									hypothetical protein similar to protein kinase domain protein
FGSG_00134									predicted protein
FGSG_00135									predicted protein
FGSG_00136	-0.222152	0.8943	0.177782	0.85415	0.360589	0.70725	-2.75345	0.0595	hypothetical protein similar to N amino acid permease
FGSG_00137			0.658919	0.6721	0.614018	0.6725			hypothetical protein similar to dihydrodipicolinate synthetase family protein
FGSG_00138	-0.760354	0.61815	1.45347	0.114	-0.858045	0.3653	1.69186	0.20755	conserved hypothetical protein
FGSG_00139	-0.253534	0.851	2.90336	0.0025	-0.0610586	0.9416	0.965859	0.44655	aldehyde dehydrogenase, mitochondrial precursor
FGSG_00140	-inf	1	1.7849	0.09055	0.0383587	0.97235	0.81191	0.5627	conserved hypothetical protein
FGSG_00141									conserved hypothetical protein
FGSG_00142							inf	0.002	conserved hypothetical protein
FGSG_00143									conserved hypothetical protein
FGSG_00144	0.887458	0.58905	0.983677	0.3487	0.07709	0.9407	1.43728	0.3069	conserved hypothetical protein
FGSG_00145	0.498194	0.81	0.255232	0.85125	-1.36693	0.40075	0.287513	0.8663	conserved hypothetical protein
FGSG_00147	-1.54099	1	0.804563	0.4962	-1.05712	0.41405	2.86871	0.0781	conserved hypothetical protein
FGSG_00148	-inf	0.00825	-0.248076	0.8339	-2.16055	0.154	1.2201	0.397	conserved hypothetical protein
FGSG_00150	0.511895	0.7354	-0.814037	0.4362	-0.532675	0.58265	-2.4281	0.1471	conserved hypothetical protein
FGSG_00151									hypothetical protein
FGSG_00152	0.25292	0.85665	-0.382538	0.6479	-0.708168	0.4086	-2.52403	0.0508	conserved hypothetical protein
FGSG_00153	-0.734103	0.63965	1.65961	0.07425	-1.92781	0.07075	1.02311	0.4514	conserved hypothetical protein
FGSG_00154									predicted protein
FGSG_00156									predicted protein
FGSG_00157									predicted protein
FGSG_00158									predicted protein
FGSG_00160	-4.45399	0.1085	-0.838668	0.3454	-2.32378	0.01825	-3.49152	0.03095	hypothetical protein
FGSG_00161	-1.71393	1	-0.985945	0.4705	-2.05844	0.30645	-inf	0.0141	hypothetical protein similar to high affinity methionine permease
FGSG_00162	-1.92437	0.4739	-0.576542	0.6991	-0.110718	0.93415	-inf	0.01015	hypothetical protein similar to taurine catabolism dioygenase TauD
FGSG_00163	1.01821	0.52755	-0.277388	0.79615	-1.72905	0.155	1.48632	0.2882	hypothetical protein
FGSG_00164									predicted protein
FGSG_00165	-1.79396	0.3472	0.678715	0.48875	-0.00716914	0.99035	0.761153	0.58205	hypothetical protein similar to glycosyl hydrolase
FGSG_00166	-1.10213	0.41005	-0.038667	0.96405	-0.298555	0.7191	0.907902	0.44815	hypothetical protein similar to glycosyl hydrolase family 3 N terminal domain protein
FGSG_00168	-0.442477	0.7354	-0.121263	0.88325	0.348319	0.67535	-0.513942	0.67895	mitochondrial 40S ribosomal protein MRP2
FGSG_00169	0.474723	0.71545	-0.186899	0.81525	0.392755	0.63705	-1.2745	0.2966	pre-mRNA splicing factor CWC25
FGSG_00170	-0.677123	0.6051	-1.29497	0.1432	-0.33884	0.68125	0.0926969	0.93795	protein Rho3
FGSG_00171	-7.9189	0.23675	-0.172932	0.83075	-2.59661	0.00485	-3.13652	0.0226	hypothetical protein
FGSG_00172	-3.39543	0.06865	-2.77041	0.00945	-1.53381	0.09165	-1.72921	0.2085	hypothetical protein similar to glutathione-S-transferase
FGSG_00173	-5.18823	0.16165	0.297941	0.7243	-0.130379	0.87605	-0.925156	0.48015	conserved hypothetical protein
FGSG_00174	-5.2702	0.00635	-0.878772	0.29865	-0.0261722	0.97465	-6.76942	0.00435	hypothetical protein similar to acetyltransferase
FGSG_00175	-1.95955	0.1838	-1.33525	0.136	0.602056	0.5268	-0.344499	0.79765	2-methylcitrate synthase, mitochondrial precursor
FGSG_00176	-0.453242	0.72345	-0.361704	0.65715	0.444894	0.591	-1.05002	0.38695	isocitrate lyase
FGSG_00177	-1.64303	0.2187	0.605384	0.46235	0.410605	0.6264	-2.07641	0.105	hypothetical protein similar to short-chain dehydrogenase
FGSG_00179	2.46476	0.1208	0.0444278	0.9647	0.916986	0.3332	-0.777121	0.58115	conserved hypothetical protein
FGSG_00180	-0.798392	0.537	0.459533	0.57425	0.0252844	0.9749	0.127524	0.9125	conserved hypothetical protein
FGSG_00181									predicted protein
FGSG_00182	0.707365	0.5867	0.236705	0.77145	-0.78919	0.335	0.940438	0.44295	COP9 signalosome comple subunit 2
FGSG_00183	-1.82409	0.1971	-1.53171	0.07605	-1.56703	0.07945	-2.44756	0.06335	conserved hypothetical protein
FGSG_00184	-0.718083	0.5913	-0.843787	0.3264	-0.250806	0.7654	-3.58538	0.01685	conserved hypothetical protein
FGSG_00185	-0.36059	0.7963	-1.37031	0.1087	-0.687375	0.42995	-3.93374	0.00515	conserved hypothetical protein
FGSG_00186	0.533233	0.67415	0.926824	0.26075	0.118517	0.8814	-0.115814	0.923	hypothetical protein similar to homoserine O-acetyltransferase
FGSG_00188	0.796622	0.5478	-0.226522	0.7902	0.306583	0.71145	-0.349921	0.78145	pre-mRNA-splicing factor isy-1
FGSG_00189	0.334604	0.79485	0.377238	0.64505	-0.421969	0.6004	-0.426417	0.7208	conserved hypothetical protein
FGSG_00190	-1.31022	0.3243	-0.714332	0.3883	-0.206223	0.80175	-0.663953	0.5942	conserved hypothetical protein
FGSG_00192	0.694987	0.7194	0.145749	0.8926	-1.4468	0.14065	0.30008	0.86885	cerevisin precursor
FGSG_00193	-0.344443	0.8294	-0.132686	0.89615	-1.61397	0.14245	-0.497994	0.715	predicted protein
FGSG_00194	-0.39912	0.75975	-0.386466	0.6306	-1.02062	0.2273	-2.12865	0.09955	conserved hypothetical protein
FGSG_00195	0.905807	0.56165	1.55863	0.1157	0.600223	0.52825	1.53363	0.26745	conserved hypothetical protein
FGSG_00196	1.30828	0.3245	-0.978376	0.27285	1.61898	0.05935	-1.49159	0.27035	conserved hypothetical protein
FGSG_00197					1.6148	0.3549			conserved hypothetical protein
FGSG_00198	-3.52951	0.02085	-0.701643	0.39685	-3.48961	0.00115	1.02719	0.4183	conserved hypothetical protein
FGSG_00199	-5.83296	0.01995	-2.29585	0.009	-2.85676	0.00335	-0.87771	0.46185	predicted protein
FGSG_00200	-0.772693	0.54595	0.618723	0.4503	-0.242661	0.7657	1.97302	0.13235	hypothetical protein similar to glucose-methanol-choline oidoreductase
FGSG_00201	2.5388	0.075	-0.0462573	0.9569	0.645357	0.4551	0.255204	0.84325	conserved hypothetical protein
FGSG_00203	-1.35932	0.3313	1.12572	0.1751	0.972389	0.24645	1.21927	0.3205	conserved hypothetical protein
FGSG_00205			1.46607	1					conserved hypothetical protein
FGSG_00206	1.13399	0.49065	0.0395377	0.9706	-0.120933	0.9076	0.49937	0.7194	predicted protein
FGSG_00207	1.18569	0.39365	1.13919	0.1909	0.493688	0.5722	1.92384	0.13415	predicted protein
FGSG_00208							2.79795	0.1646	predicted protein
FGSG_00209	3.57893	0.01905	1.09362	0.21575	0.983906	0.25605	0.702553	0.58935	conserved hypothetical protein
FGSG_00210	-1.50013	0.429	-1.05097	0.3498	-0.588428	0.56375	1.92181	0.1628	predicted protein
FGSG_00211									conserved hypothetical protein
FGSG_00212	2.24246	0.2953	0.591928	0.73505	1.69695	0.18885	0.666649	0.73	conserved hypothetical protein
FGSG_00213									conserved hypothetical protein
FGSG_00214	0.875142	0.5732	1.92043	0.0543	-0.755513	0.4566	1.41595	0.30625	predicted protein
FGSG_00215			-0.434616	0.80175	0.28326	0.8484			conserved hypothetical protein
FGSG_00216	6.17562	0.21485	3.12847	0.2803					conserved hypothetical protein
FGSG_00217	2.89319	0.0484	0.983159	0.27125	0.188009	0.8301	-0.202182	0.87755	conserved hypothetical protein
FGSG_00218	-3.38813	0.2805	0.204768	0.85185	-0.228776	0.8292	1.37083	0.324	conserved hypothetical protein
FGSG_00219	-4.27264	0.2481	1.09214	0.2566	-0.768908	0.4391	2.64976	0.0563	conserved hypothetical protein
FGSG_00220	-7.64516	0.16065	0.0309889	0.97005	-2.02732	0.02055	3.03666	0.04145	conserved hypothetical protein
FGSG_00221	-2.87133	0.3179	-0.196064	0.86625	-5.33973	0.2493	3.67935	0.0183	predicted protein
FGSG_00222									conserved hypothetical protein
FGSG_00224	-0.0990352	0.93825	1.52346	0.07435	-2.12411	0.02275	3.76604	0.0095	hypothetical protein
FGSG_00225	-1.92785	0.32015	0.237832	0.8156	-1.45958	0.1786	-1.40776	0.34305	hypothetical protein similar to protein SSM1
FGSG_00226			4.25904	0.09835					hypothetical protein similar to multidrug transporter
FGSG_00227	0.379563	1	2.58808	0.0455	-0.0324713	0.96765	1.55932	0.338	conserved hypothetical protein
FGSG_00229	-2.22874	0.14115	-0.861583	0.32375	1.2589	0.13345	-0.0402003	0.97375	conserved hypothetical protein
FGSG_00230			1.69926	0.3904					predicted protein
FGSG_00231	-5.01933	0.23925	-0.927767	0.3417	-2.49762	0.03015	-0.129513	0.9218	hypothetical protein similar to NADP-dependent alcohol dehydrogenase
FGSG_00232	-3.15661	0.29895	-0.619972	0.6019	-0.711602	0.5238	0.0879021	0.94875	predicted protein
FGSG_00233							2.88269	0.1988	predicted protein
FGSG_00234									conserved hypothetical protein
FGSG_00235	0.930363	0.6074	1.27918	0.27275	-0.543346	0.6526	1.18023	0.4294	predicted protein
FGSG_00236			inf	0.0178	3.22731	0.28705			conserved hypothetical protein
FGSG_00237	-inf	1	0.731658	0.59985	-0.347627	0.8101	-2.37759	0.29055	conserved hypothetical protein
FGSG_00239	2.28179	0.1566	-0.254387	0.8132	0.233248	0.81465	-1.17525	0.4453	predicted protein
FGSG_00240	0.265065	0.86805	-0.918691	0.4143	-0.66912	0.5135	-1.10597	0.45205	predicted protein
FGSG_00242									predicted protein
FGSG_00243	-0.251043	0.85065	-0.692486	0.4042	-0.448117	0.60065	-1.38534	0.2545	conserved hypothetical protein
FGSG_00245									predicted protein
FGSG_00246	-0.22507	0.8962	0.702843	0.51355	-0.349835	0.74835	-1.40617	0.392	conserved hypothetical protein
FGSG_00247					0.849028	0.5933			predicted protein
FGSG_00248	0.177942	0.8884	-0.216729	0.79335	1.33199	0.1411	-0.030011	0.98	conserved hypothetical protein
FGSG_00249	-0.548542	0.6735	-1.44692	0.0967	-1.01029	0.22735	-0.355436	0.7759	conserved hypothetical protein
FGSG_00251									galactose oidase precursor
FGSG_00252									conserved hypothetical protein
FGSG_00253									predicted protein
FGSG_00254									predicted protein
FGSG_00255									conserved hypothetical protein
FGSG_00256	1.11197	0.5592	-0.0376238	0.97525	-0.23973	0.8527	0.583843	0.71875	conserved hypothetical protein
FGSG_00257	0.105813	0.931	0.632576	0.44565	-0.0159003	0.9837	0.566162	0.6348	hypothetical protein
FGSG_00258			2.13289	0.2319	2.71997	0.2737	2.97356	0.23915	predicted protein
FGSG_00259	1.43269	0.2875	0.27756	0.7358	0.304508	0.7176	1.88745	0.138	conserved hypothetical protein
FGSG_00260	2.26405	0.2199	0.0908325	0.92255	-1.26083	0.1814	-2.43293	0.0862	hypothetical protein
FGSG_00261	0.704131	0.61125	-0.311489	0.70555	0.199621	0.8207	0.266711	0.8281	conserved hypothetical protein
FGSG_00262			0.717535	0.6855	1.01212	0.52675			conserved hypothetical protein
FGSG_00263	-0.958172	0.454	-0.712317	0.38505	0.469905	0.5683	0.027829	0.9803	hypothetical protein
FGSG_00264	1.23325	0.3482	0.141211	0.86245	0.368263	0.653	-1.10467	0.38885	hypothetical protein similar to comple 1 protein family
FGSG_00265	-0.317856	0.83555	0.835682	0.3779	0.337198	0.71835	-0.828962	0.5544	conserved hypothetical protein
FGSG_00266	-0.597119	0.66015	-0.062588	0.94065	-1.17735	0.18345	0.484328	0.69875	predicted protein
FGSG_00267	3.79663	0.2287	0.46998	0.7825	0.775363	0.59155			hypothetical protein
FGSG_00268	3.09304	0.0384	0.218455	0.8103	2.05705	0.0227	-0.961703	0.4767	predicted protein
FGSG_00269	-0.918729	0.4821	0.575716	0.48185	-1.20764	0.15335	-0.0114443	0.9931	hypothetical protein similar to Npt1p
FGSG_00270	0.852259	0.5039	-0.539902	0.5191	0.621776	0.4499	-3.30805	0.0203	hypothetical protein similar to Wdr1p
FGSG_00271	1.17853	0.46205	-0.141116	0.8729	0.236641	0.7983	-0.987864	0.44615	protein PNG1
FGSG_00272	-0.633026	0.72445	-1.29829	0.30395	0.0538853	0.95685	-0.834645	0.58265	hypothetical protein similar to Znf1p
FGSG_00273									hypothetical protein similar to Zbd1p
FGSG_00274	-2.04524	0.44105	0.402344	0.74815	0.730327	0.5396	-1.56775	0.46965	predicted protein
FGSG_00275	1.5582	0.2474	0.672067	0.4281	-0.0957268	0.9115	-0.0211872	0.9861	conserved hypothetical protein
FGSG_00276	-0.374687	0.7755	-1.65773	0.06875	0.365708	0.65725	-3.11418	0.0315	hypothetical protein similar to MPU1p
FGSG_00277	2.4396	0.0814	0.311111	0.7063	0.375128	0.65365	-1.0239	0.43135	predicted protein
FGSG_00278	-1.02746	0.43325	0.213719	0.792	0.709672	0.40465	-0.0524595	0.96395	biotin synthase
FGSG_00279	3.59808	0.0253	0.990501	0.23575	1.66821	0.054	0.110689	0.9285	conserved hypothetical protein
FGSG_00280	-1.07227	0.4074	-0.504929	0.538	-0.406285	0.617	0.0511912	0.9661	histone acetyltransferase GCN5
FGSG_00281	-0.315017	0.80905	-0.40535	0.62545	-0.706025	0.38965	0.334269	0.78035	conserved hypothetical protein
FGSG_00282					2.47876	0.1875			predicted protein
FGSG_00283	-1.04929	0.4251	-0.343105	0.6743	0.0240505	0.9751	-0.607678	0.62485	conserved hypothetical protein
FGSG_00284	0.441192	0.7237	-0.246891	0.7622	0.391124	0.63035	1.05395	0.38815	conserved hypothetical protein
FGSG_00285	3.49605	0.0217	0.358123	0.6686	3.2669	0.0011	-0.402732	0.7581	hypothetical protein
FGSG_00286	-0.723434	0.5786	-0.594208	0.466	0.094818	0.90825	-0.932261	0.44	eukaryotic translation initiation factor 4E-2
FGSG_00287	-0.644614	0.6876	0.240202	0.8009	-0.10354	0.9068	0.265096	0.843	hypothetical protein similar to fadD36
FGSG_00288	1.84111	0.19205	0.0697839	0.9355	0.199223	0.8175	-1.9352	0.1689	conserved hypothetical protein
FGSG_00289	-0.732867	0.5829	-0.475836	0.5753	-0.0159496	0.98285	-1.44644	0.2712	predicted protein
FGSG_00291	0.457024	0.72525	-0.212791	0.80035	-0.474052	0.5653	-0.0224315	0.98545	hypothetical protein similar to vps28 protein
FGSG_00292	0.196075	0.8764	0.386525	0.6279	0.389872	0.6378	-3.52896	0.0156	conserved hypothetical protein
FGSG_00293	-0.760775	0.56185	1.09081	0.19435	-0.210426	0.8011	0.850273	0.48415	conserved hypothetical protein
FGSG_00294	-0.483612	0.7338	-0.565775	0.5365	0.670061	0.42785	-1.04511	0.42955	conserved hypothetical protein
FGSG_00295	-3.73816	0.01815	-6.5132	5e-05	-0.0325207	0.9706	-3.61266	0.01095	predicted protein
FGSG_00296	1.6916	0.20755	-0.475118	0.57895	1.27485	0.13	-1.16083	0.37525	threonine dehydratase, mitochondrial precursor
FGSG_00297	0.369058	0.77195	-0.449753	0.5937	0.64194	0.4364	0.149992	0.90555	conserved hypothetical protein
FGSG_00298	-0.798721	0.57825	-1.36097	0.11975	0.295177	0.75585	-3.4093	0.0162	conserved hypothetical protein
FGSG_00299	-1.1902	0.4577	-0.562763	0.5558	-0.501842	0.60095	-1.43975	0.31925	hypothetical protein similar to cytoplasm protein
FGSG_00300	-0.951516	0.51645	-0.69035	0.4294	0.213894	0.82165	-0.648907	0.6184	ATP synthase subunit 5, mitochondrial precursor
FGSG_00301	-0.436722	0.7449	1.05072	0.21545	-1.07917	0.21785	1.41702	0.25785	maintenance of ploidy protein mob1
FGSG_00302	1.52014	0.25615	0.827453	0.32925	0.200915	0.8093	-0.0182674	0.98915	hypothetical protein similar to RNA lariat debranching enzyme
FGSG_00303	-0.186144	0.8998	-0.729909	0.44875	0.16789	0.85105	-0.163073	0.9015	predicted protein
FGSG_00304	-1.19366	0.36265	0.503852	0.53385	-1.21542	0.14595	-0.0427352	0.9718	cell division control protein 42
FGSG_00305	-0.240578	0.8727	-1.04085	0.29225	0.548753	0.5327	-0.762156	0.57085	hypothetical protein similar to mitochondrial co-chaperone GrpE
FGSG_00306	0.611158	0.65935	-0.517839	0.5309	-0.448918	0.59935	0.267946	0.81945	26S proteasome non-ATPase regulatory subunit 11
FGSG_00307	0.206077	0.8695	0.551946	0.49735	-0.23016	0.77795	0.57767	0.6321	conserved hypothetical protein
FGSG_00308	-0.0886166	0.9418	-0.456136	0.57455	-0.871929	0.29725	1.75989	0.1782	hypothetical protein similar to peroisomal membrane protein
FGSG_00309	0.879014	0.5135	0.441209	0.6093	0.913601	0.28635	0.43785	0.736	conserved hypothetical protein
FGSG_00310	-1.84627	0.17065	-1.92073	0.0271	0.337804	0.67865	-0.682818	0.56495	hypothetical protein
FGSG_00311	0.827821	0.70225	-0.0178625	0.96615	-3.93942	0.2605	-0.760829	0.70595	predicted protein
FGSG_00312	1.22181	0.37805	-1.21059	0.20995	1.26029	0.1437	-4.73356	0.0992	conserved hypothetical protein
FGSG_00313	0.88527	0.48705	-0.531868	0.5182	0.985719	0.23385	-0.908293	0.4776	conserved hypothetical protein
FGSG_00314	-0.778378	0.64265	-2.21994	0.023	0.382983	0.6939	-1.14843	0.44355	conserved hypothetical protein
FGSG_00315	4.52102	0.2123	0.517326	0.7734	1.10702	0.5451			conserved hypothetical protein
FGSG_00316	-0.456862	0.74435	-0.63004	0.45655	-0.757221	0.3887	-0.560334	0.64805	hypothetical protein similar to RING-7 protein
FGSG_00317	0.206853	0.8727	-0.0440992	0.9568	0.184528	0.82045	0.133178	0.90755	hypothetical protein similar to tubulin-folding cofactor B
FGSG_00318	-0.684124	0.6391	0.504818	0.562	1.72447	0.0514	-0.604738	0.64705	conserved hypothetical protein
FGSG_00319	1.36904	0.35365	0.54033	0.5654	0.333933	0.71125	-0.53351	0.70095	hypothetical protein similar to Trm9p
FGSG_00320	-0.786609	0.5498	-0.136427	0.868	-0.605156	0.46615	0.791223	0.50875	hypothetical protein similar to dimeric dihydrodiol dehydrogenase
FGSG_00321	0.415973	0.79215	0.173135	0.86855	2.06944	0.03395	-0.530425	0.70615	conserved hypothetical protein
FGSG_00322			2.42069	0.23215					predicted protein
FGSG_00323	1.04763	0.48785	0.487246	0.6083	1.30613	0.15765	-1.17132	0.4015	deoyhypusine synthase
FGSG_00324	0.662091	0.6222	0.361146	0.6551	0.611516	0.47715	0.916994	0.4516	conserved hypothetical protein
FGSG_00325	-0.948855	0.532	0.125701	0.8917	-0.694023	0.44095	0.493229	0.7016	conserved hypothetical protein
FGSG_00326			1.71956	0.4417					predicted protein
FGSG_00327	0.828914	0.5383	-0.154483	0.8489	-0.191081	0.8141	-0.261192	0.82115	replication factor C subunit 1
FGSG_00328	-0.429823	0.74915	-0.751798	0.3916	0.462266	0.58175	0.288927	0.8257	60S ribosomal protein L16, mitochondrial precursor
FGSG_00329	-0.424747	0.74455	0.0518216	0.94955	-0.618312	0.45885	-0.658358	0.6058	replication factor C subunit 5
FGSG_00330	0.170616	0.89685	-1.2385	0.1354	0.973365	0.26775	-1.03352	0.39025	acetyl-coenzyme A synthetase
FGSG_00331	-3.09335	0.0533	-0.693851	0.40715	-0.405017	0.6212	1.45506	0.22595	hypothetical protein
FGSG_00332	-0.0766411	0.9548	-0.594475	0.4713	-0.235774	0.7799	-0.0270161	0.98175	conserved hypothetical protein
FGSG_00333	-0.0851669	0.9482	-0.831509	0.32905	0.13951	0.8707	0.235218	0.8425	conserved hypothetical protein
FGSG_00334	-0.168761	0.91445	0.729467	0.45595	0.485341	0.59855	0.538513	0.6863	conserved hypothetical protein
FGSG_00335	1.086	0.4082	0.462697	0.5837	0.216521	0.7973	0.9566	0.4498	conserved hypothetical protein
FGSG_00336	-0.0224299	0.98755	0.133453	0.88895	-0.212545	0.8178	-1.34644	0.34385	conserved hypothetical protein
FGSG_00337	-0.0495206	0.9658	-0.365204	0.6504	-0.324629	0.6947	0.961664	0.42185	calcium/calmodulin-dependent protein kinase type I
FGSG_00338	0.84265	0.5377	-1.71701	0.0434	0.173007	0.83885	-1.2484	0.3064	hypothetical protein similar to aureobasidin-resistance protein
FGSG_00339	0.255459	0.8571	0.377508	0.6713	1.12845	0.1949	-0.850567	0.5244	predicted protein
FGSG_00340	3.59709	0.0985	1.47441	0.2412	1.66511	0.31055			protein GRC3
FGSG_00342	-0.136692	0.9209	0.521361	0.54485	-0.948259	0.2792	-0.291901	0.8247	predicted protein
FGSG_00343	-0.027015	0.9837	-0.623833	0.46605	-0.715686	0.4211	-1.18936	0.3438	conserved hypothetical protein
FGSG_00344									predicted protein
FGSG_00345	-4.23353	0.16795	-1.61464	0.11605	-0.537428	0.55335	0.662644	0.6109	hypothetical protein similar to allantoate permease
FGSG_00346	0.292712	0.81565	0.445817	0.58025	-0.269875	0.7469	-0.105862	0.9291	saccharopine dehydrogenase
FGSG_00347			1.29372	0.39285	1.4744	0.3113			predicted protein
FGSG_00348			1.6507	0.39895					conserved hypothetical protein
FGSG_00349	-0.761723	0.56035	-0.618464	0.46235	0.534478	0.51175	0.0342407	0.9769	mRNA 3'-end processing protein RNA14
FGSG_00350	-0.802739	0.5435	-0.515662	0.5278	-0.592504	0.475	-0.183473	0.87015	conserved hypothetical protein
FGSG_00351	-0.161026	0.90025	-1.21064	0.1606	1.06425	0.20225	-2.53404	0.0629	conserved hypothetical protein
FGSG_00352	0.451222	0.71825	0.474877	0.5659	-0.199527	0.80445	0.874962	0.45975	hypothetical protein similar to CCAAT-binding comple subunit HAP2
FGSG_00353	-0.305442	0.8069	0.735199	0.3745	-0.190256	0.82025	0.52984	0.66125	hypothetical protein similar to AhpC/TSA family protein
FGSG_00354					1.33119	0.33755			predicted protein
FGSG_00355	-0.830771	0.5375	-1.03915	0.2175	-0.0469639	0.95585	0.0683864	0.9543	hypothetical protein similar to ras-GAP
FGSG_00357	-1.62558	0.3585	0.61005	0.52725	1.07535	0.2442	-0.914626	0.5149	conserved hypothetical protein
FGSG_00358	0.826983	0.52125	0.196278	0.81085	-0.00748212	0.9918	-0.645836	0.59295	small nuclear ribonucleoprotein Sm D1
FGSG_00359	0.163338	0.89745	0.186112	0.81595	-0.773887	0.34585	0.727004	0.54585	conserved hypothetical protein
FGSG_00360	-0.289377	0.8392	-0.892257	0.33045	0.0676877	0.93545	-0.654806	0.6264	conserved hypothetical protein
FGSG_00361	1.3503	0.30245	0.439443	0.5996	0.763355	0.3629	-1.27604	0.334	conserved hypothetical protein
FGSG_00362	0.791776	0.53725	0.648156	0.4282	0.5174	0.52995	0.456	0.70775	hypothetical protein similar to polarity-defective 6
FGSG_00363	0.99812	0.44695	0.646171	0.44705	-0.310526	0.71595	0.587618	0.636	conserved hypothetical protein
FGSG_00364	1.31614	0.32015	0.363308	0.67085	-0.244875	0.7699	0.0412225	0.97405	NEDD8-activating enzyme E1 catalytic subunit
FGSG_00365	1.94606	0.1616	0.311022	0.72675	0.709291	0.40985	-1.68405	0.21575	DNA-directed RNA polymerases I and III 40 kDa polypeptide
FGSG_00366	0.580235	0.6586	-0.139034	0.8713	-0.346457	0.66955	0.369833	0.75415	conserved hypothetical protein
FGSG_00367	0.115884	0.92985	-0.708251	0.39355	-0.535271	0.53365	0.185859	0.8736	proteasome component PUP1 precursor
FGSG_00368	-0.683557	0.5955	-0.677502	0.4083	0.0279794	0.97395	-0.830727	0.4802	conserved hypothetical protein
FGSG_00369	0.366892	0.78865	-0.617118	0.44985	-0.494652	0.55395	-0.193913	0.8687	conserved hypothetical protein
FGSG_00370	0.404915	0.76135	-0.295059	0.7327	-0.154456	0.8535	0.0107282	0.9914	hypothetical protein similar to polyadenylation factor subunit CstF64
FGSG_00371	-1.78441	0.19045	-1.34373	0.1126	-0.27091	0.7555	-1.49903	0.2168	hypothetical protein similar to CorA family metal ion transporter
FGSG_00372	1.0527	0.4486	0.448725	0.62155	1.15548	0.1875	-1.13258	0.40515	conserved hypothetical protein
FGSG_00373	-1.52552	0.2948	-0.900323	0.30635	0.198353	0.8358	-0.426944	0.7483	ATP synthase subunit 4, mitochondrial precursor
FGSG_00374	0.287439	0.83485	0.405894	0.6304	-0.792785	0.35305	-0.322924	0.78795	conserved hypothetical protein
FGSG_00375	0.338066	0.7986	-0.401204	0.63825	1.19421	0.1546	-1.00229	0.4438	hypothetical protein similar to ubiquinone biosynthesis monoogenase Coq6
FGSG_00376	-0.500305	0.7221	-0.64279	0.45265	0.145966	0.8722	-0.498621	0.6945	NADH dehydrogenase iron-sulfur protein 2, mitochondrial precursor
FGSG_00377	3.99269	0.0122	0.318496	0.7195	0.444483	0.6107	-1.6381	0.23565	conserved hypothetical protein
FGSG_00378	0.238167	0.8505	0.444614	0.5826	1.63438	0.05885	0.372887	0.76275	hypothetical protein similar to negative acting factor
FGSG_00379	0.967704	0.54035	-0.03451	0.9719	-0.028902	0.97485	0.60467	0.6655	conserved hypothetical protein
FGSG_00380	2.31883	0.11915	0.630776	0.50275	0.356976	0.7009	0.30354	0.81735	conserved hypothetical protein
FGSG_00381									predicted protein
FGSG_00382	1.21054	0.37095	-0.688474	0.40015	0.732664	0.38575	0.0593939	0.96015	conserved hypothetical protein
FGSG_00383	0.115515	0.9356	0.00792048	0.9925	-0.551621	0.53045	-0.541263	0.68495	conserved hypothetical protein
FGSG_00384					3.32575	0.27645			predicted protein
FGSG_00385	-2.08604	0.19545	-1.48355	0.11775	-0.299934	0.7554	-1.32339	0.36545	conserved hypothetical protein
FGSG_00386	-1.88162	0.2249	0.784036	0.35605	-0.144555	0.86995	1.32241	0.30225	conserved hypothetical protein
FGSG_00387	-1.49278	0.27925	0.482324	0.57625	-0.782813	0.37435	1.37758	0.31715	phosphoglucomutase
FGSG_00388	0.433545	0.74765	-0.104106	0.90675	-0.927347	0.2915	0.15292	0.9081	hypothetical protein similar to mitochondrial oligoribonuclease
FGSG_00389	1.39352	0.2914	-1.426	0.11195	-1.93646	0.0334	-2.61192	0.05995	conserved hypothetical protein
FGSG_00390	-2.27908	0.12015	-0.68989	0.4252	0.316512	0.72625	0.473636	0.7271	hypothetical protein
FGSG_00391	-0.174617	0.8949	-0.43149	0.62825	-0.229087	0.7922	0.755702	0.5618	conserved hypothetical protein
FGSG_00392	-2.31082	0.11255	-1.19671	0.1695	-1.05473	0.2487	-1.09236	0.39005	predicted protein
FGSG_00393	-1.79146	0.1833	-1.5419	0.06985	-0.121396	0.8883	-0.412277	0.7275	hypothetical protein
FGSG_00394	-0.569851	0.8013	-1.26353	0.3987	-0.317006	0.80635	-1.98394	0.3816	predicted protein
FGSG_00395	1.644	0.29355	-0.205085	0.8037	0.0299742	0.97425	-0.38112	0.7475	40S ribosomal protein S15
FGSG_00396	1.61955	0.22825	0.464164	0.5947	-0.0595944	0.94395	0.485474	0.70555	predicted protein
FGSG_00397	-1.55875	0.28615	-0.225303	0.80485	-0.0825924	0.92895	0.385942	0.78175	tubulin alpha chain
FGSG_00398	-1.32879	0.31785	-1.46264	0.0831	1.01632	0.22325	-3.25038	0.019	nucleolar protein 12
FGSG_00399	-0.395577	0.7607	-0.734586	0.37805	1.05432	0.2094	0.407937	0.73755	conserved hypothetical protein
FGSG_00401	-1.1372	0.4774	-0.861985	0.3835	-0.687089	0.46655	-1.09468	0.4311	conserved hypothetical protein
FGSG_00402	-0.342482	0.79525	0.986777	0.2339	-0.256731	0.7578	0.784171	0.52135	conserved hypothetical protein
FGSG_00403			1.13865	0.5045			1.57393	0.47735	predicted protein
FGSG_00404	-0.266886	0.83595	-0.0199173	0.9788	0.0280367	0.9723	-1.19227	0.32785	conserved hypothetical protein
FGSG_00405	0.479583	0.70965	-0.160016	0.8511	-0.218883	0.79115	0.300503	0.8097	conserved hypothetical protein
FGSG_00406	1.16734	0.3725	1.42343	0.09595	0.505426	0.5426	1.96773	0.11595	conserved hypothetical protein
FGSG_00407	0.899671	0.5036	-1.07	0.24635	0.0158672	0.98565	0.83216	0.5166	sporulation protein SPS19
FGSG_00408	-0.661499	0.6212	-0.595951	0.473	0.222834	0.7992	0.242437	0.84285	hypothetical protein similar to MAP kinase kinase kinase
FGSG_00409	0.535473	0.69555	-0.991291	0.28825	-0.140676	0.8749	1.05717	0.41755	hypothetical protein similar to cytidine deaminase
FGSG_00410	0.258847	0.8421	0.424402	0.60125	0.606157	0.4798	0.526817	0.65795	conserved hypothetical protein
FGSG_00411	2.58371	0.27235	2.45828	0.29115	2.9693	0.0564	0.671011	0.72965	conserved hypothetical protein
FGSG_00412									predicted protein
FGSG_00413									conserved hypothetical protein
FGSG_00414	-0.137881	0.91475	0.0408628	0.9611	0.185731	0.82105	0.595859	0.63445	hypothetical protein similar to WD-repeat protein 5
FGSG_00415	1.55995	0.3986	0.164949	0.86115	0.0208812	0.98355	0.0598579	0.96955	hypothetical protein
FGSG_00416	-2.03704	0.1464	-4.44807	5e-05	-2.27425	0.01405	-3.7627	0.0079	conserved hypothetical protein
FGSG_00417	1.62919	0.2547	0.136267	0.8788	0.378582	0.6689	-2.88663	0.07565	methylenetetrahydrofolate dehydrogenase
FGSG_00418	-1.81334	0.2194	-1.14925	0.19835	-0.029573	0.9707	0.541468	0.6694	conserved hypothetical protein
FGSG_00419	-0.349822	0.81	0.11824	0.8987	-0.435778	0.6276	0.309165	0.8137	conserved hypothetical protein
FGSG_00420	-0.992064	0.48015	-0.471861	0.59945	-0.220444	0.7937	-0.492796	0.71295	transcription factor FET5
FGSG_00421	-0.224473	0.8922	-0.389732	0.684	-0.350814	0.84335	-0.282378	0.85285	S-adenosylmethionine synthetase
FGSG_00422	2.98662	0.04495	0.672742	0.47345	0.0496269	0.95695	1.1024	0.41075	conserved hypothetical protein
FGSG_00423	1.11961	0.53775	1.16804	0.31135	0.597899	0.58865	1.37135	0.36505	conserved hypothetical protein
FGSG_00424	-0.529839	0.7035	-0.397271	0.6333	-0.27937	0.7483	0.549093	0.6726	conserved hypothetical protein
FGSG_00425	0.369748	0.7774	-0.450456	0.60075	0.433059	0.6067	-0.107901	0.9328	conserved hypothetical protein
FGSG_00426			0.729129	0.6853					conserved hypothetical protein
FGSG_00427	-1.22011	0.53725	-0.481323	0.67875	0.194327	0.84985	-0.361402	0.8094	conserved hypothetical protein
FGSG_00428	-0.017098	0.98775	-0.14742	0.8588	0.0017449	0.9984	1.06823	0.3794	hypothetical protein similar to cytoplasmic dynein intermediate chain
FGSG_00429	0.00426682	0.99675	-0.456562	0.57475	0.758136	0.35975	-1.7331	0.1711	hypothetical protein
FGSG_00430	-1.35316	0.3086	-0.374484	0.6506	-0.543408	0.5154	0.154801	0.8992	hypothetical protein similar to oligosaccharyl transferase subunit
FGSG_00431									predicted protein
FGSG_00432									predicted protein
FGSG_00433	1.075	0.40995	0.675697	0.4064	0.631345	0.4445	0.635509	0.5903	conserved hypothetical protein
FGSG_00434	-0.871633	0.62795	-0.892731	0.37805	0.113586	0.9055	-2.0603	0.19815	conserved hypothetical protein
FGSG_00435	0.455913	0.7209	0.189483	0.8173	0.6294	0.45415	-1.65757	0.19475	conserved hypothetical protein
FGSG_00436	-0.227582	0.86725	0.0945346	0.91225	0.540502	0.51855	-3.69118	0.02015	conserved hypothetical protein
FGSG_00437	0.778444	0.551	-0.00360951	0.9959	0.620165	0.45085	0.194381	0.87	hypothetical protein
FGSG_00438	-0.0674182	0.9608	-0.847244	0.31555	1.31478	0.16565	-0.25994	0.83135	hypothetical protein
FGSG_00439	-0.0593392	0.9656	-0.82717	0.35005	-0.102552	0.90275	-0.179332	0.8907	hypothetical protein similar to clathrin-coated vesicle protein
FGSG_00440	-0.333113	0.82305	-0.0132928	0.9891	-0.812637	0.3945	0.807104	0.53635	hypothetical protein similar to citrate lyase subunit beta
FGSG_00441			2.45983	0.362					predicted protein
FGSG_00442	-1.22399	0.3519	-0.600126	0.4689	-0.0457234	0.957	-1.14508	0.34055	conserved hypothetical protein
FGSG_00443	-0.514229	0.7313	-0.914881	0.3323	0.11742	0.896	-4.10569	0.0725	conserved hypothetical protein
FGSG_00444	-1.00283	0.5036	-0.225587	0.80355	0.436681	0.64785	-2.26707	0.08555	hypothetical protein similar to Ca2+ binding modulator protein Alg2
FGSG_00445	1.4666	0.28365	-0.19526	0.8098	1.71123	0.0598	-0.423518	0.72015	conserved hypothetical protein
FGSG_00446	-0.234596	0.85955	-0.659177	0.4518	-0.5186	0.54135	-1.20127	0.3679	conserved hypothetical protein
FGSG_00447	-3.10747	0.16415	-0.758752	0.4376	-0.981357	0.3075	-1.57053	0.2714	hypothetical protein
FGSG_00448	0.487584	0.70255	-0.572951	0.4903	0.658116	0.41965	-0.180816	0.8797	pre-mRNA-splicing factor ATP-dependent RNA helicase prp16
FGSG_00449	1.01023	0.4421	0.656907	0.4407	0.820189	0.333	-3.33252	0.03155	hypothetical protein similar to periodic tryptophan protein Pwp1
FGSG_00450	0.195914	0.904	-0.077734	0.93005	-0.98703	0.2863	0.304326	0.8262	conserved hypothetical protein
FGSG_00451	0.0261316	0.9532	-0.633646	0.64795	0.000470124	0.97295	-2.08547	0.34445	conserved hypothetical protein
FGSG_00452	-0.121436	0.92655	-0.617775	0.4759	1.85237	0.03145	-0.271404	0.8259	hypothetical protein similar to polysaccharide deacetylase NodB
FGSG_00453	1.39613	0.2928	-0.832033	0.3185	1.87064	0.0379	-4.68375	0.005	predicted protein
FGSG_00454	2.08314	0.1913	-0.0226584	0.9814	2.27941	0.0218	-1.31317	0.3797	hypothetical protein similar to cystathionine beta-lyase
FGSG_00455	0.467712	0.7382	-0.867781	0.29725	-0.982163	0.25045	-0.980241	0.41075	conserved hypothetical protein
FGSG_00456									predicted protein
FGSG_00457	-2.03239	0.4458	0.28221	0.82975	1.29203	0.27165	0.568922	0.7263	conserved hypothetical protein
FGSG_00458	-1.61474	0.3247	-0.999199	0.30865	-0.112863	0.8984	0.59787	0.6528	hypothetical protein similar to Lsm6 protein
FGSG_00459	2.17253	0.12535	0.656598	0.4624	0.556201	0.52625	1.20664	0.35155	predicted protein
FGSG_00460	-0.590909	0.65645	-0.498514	0.54385	0.139047	0.8712	-1.65	0.18325	conserved hypothetical protein
FGSG_00461	-0.0503775	0.96725	-0.782441	0.36065	0.79878	0.3352	-1.48278	0.25925	conserved hypothetical protein
FGSG_00462	2.09282	0.12215	0.6769	0.42615	-0.684319	0.4268	-0.292457	0.81855	conserved hypothetical protein
FGSG_00463	-0.736649	0.5649	0.4322	0.59715	-0.0120198	0.98935	-0.114302	0.92005	conserved hypothetical protein
FGSG_00464	0.225085	0.8632	0.255649	0.7565	-0.145621	0.86025	0.258568	0.8268	conserved hypothetical protein
FGSG_00465	0.268132	0.83595	2.17949	0.0139	-1.17607	0.18575	2.50906	0.05325	conserved hypothetical protein
FGSG_00466	1.12161	0.47315	0.0745133	0.9396	-0.299283	0.7645	0.983826	0.46995	hypothetical protein similar to small nuclear ribonucleoprotein LSM8
FGSG_00467	-0.991825	0.44635	-0.286091	0.7325	-0.163789	0.841	-0.316974	0.79235	conserved hypothetical protein
FGSG_00468	0.432099	0.7372	-0.486223	0.56545	-0.00415159	0.99575	-0.812412	0.52115	hypothetical protein similar to pre-mRNA splicing factor
FGSG_00469	1.27662	0.3613	-1.69107	0.0489	0.856387	0.33365	-2.26084	0.0798	serine/threonine-protein kinase psk1
FGSG_00470	-1.18442	0.3661	-2.57641	0.0061	-0.570772	0.4855	-1.85874	0.1427	conserved hypothetical protein
FGSG_00471	-1.96761	0.1569	-1.61146	0.05895	-0.017792	0.98415	-1.14125	0.3501	conserved hypothetical protein
FGSG_00472	-0.538133	0.72205	-0.0311376	0.97195	-1.22516	0.1882	-0.544926	0.6829	serine/threonine-protein kinase SCH9
FGSG_00473	-1.2567	0.5189	-1.14446	0.33865	-0.114352	0.9104	-2.80256	0.20855	hypothetical protein
FGSG_00474	-1.12844	0.43175	0.00428998	0.99655	-0.583294	0.5068	0.173951	0.8962	conserved hypothetical protein
FGSG_00475	-0.672142	0.6048	-0.653746	0.42515	-0.811239	0.3236	-0.989321	0.4104	hypothetical protein similar to iron only hydrogenase large subunit
FGSG_00476	-2.12013	0.12955	-1.45864	0.08925	-1.78817	0.03765	-3.57284	0.01475	hypothetical protein
FGSG_00477	0.227138	0.86125	-0.164428	0.84755	-0.090252	0.91765	-0.039637	0.9759	conserved hypothetical protein
FGSG_00478	1.68355	0.2313	0.52662	0.55785	1.22544	0.1652	0.532137	0.6891	phospho-2-dehydro-3-deoyheptonate aldolase
FGSG_00479									predicted protein
FGSG_00480	-0.10545	0.94085	-0.448873	0.61155	0.371647	0.6636	0.513705	0.69635	hypothetical protein similar to peptidyl-prolyl cis-trans isomerase
FGSG_00481	-2.1032	0.2286	-0.523792	0.5845	-0.582017	0.5243	-0.707764	0.6036	conserved hypothetical protein
FGSG_00482	-1.02938	0.51145	0.401713	0.6645	-1.38865	0.16885	0.0278153	0.9842	conserved hypothetical protein
FGSG_00483	4.49941	0.0101	-0.522876	0.5486	2.86773	0.0028	0.475334	0.70905	hypothetical protein
FGSG_00484	-1.10878	0.51235	-2.30755	0.0766	-0.717261	0.47085	-2.92497	0.1368	predicted protein
FGSG_00485	1.17857	0.3762	0.215951	0.8002	0.865662	0.30455	-2.54262	0.07615	conserved hypothetical protein
FGSG_00486	1.12758	0.469	0.152746	0.8792	1.69006	0.07575	0.189627	0.88825	hypothetical protein similar to IdgA domain protein
FGSG_00487	-1.25341	0.54	-0.543623	0.64845	-0.301059	0.7898	-0.0188069	0.98095	conserved hypothetical protein
FGSG_00488	0.692036	0.6904	0.750782	0.50545	0.363926	0.73425	3.34779	0.0321	conserved hypothetical protein
FGSG_00489	1.71347	0.2081	-1.34776	0.12635	1.97847	0.024	-1.90962	0.1469	hypothetical protein similar to FAD binding domain protein
FGSG_00490	-1.88698	0.16365	-1.28034	0.1261	-1.02243	0.2281	-0.0078754	0.99435	methylmalonate-semialdehyde dehydrogenase, mitochondrial precursor
FGSG_00491	1.01714	0.4683	0.714357	0.39795	-0.156054	0.8578	0.873254	0.4756	hypothetical protein similar to calnein precursor
FGSG_00492	-0.157688	0.93485	-0.952234	0.3753	0.359538	0.705	-0.486497	0.77935	conserved hypothetical protein
FGSG_00493	-0.329376	0.79955	-0.21888	0.7927	0.832999	0.3203	-0.740592	0.55855	conserved hypothetical protein
FGSG_00494	-0.25113	0.845	-0.956724	0.24875	0.0104243	0.9896	-1.4439	0.25265	conserved hypothetical protein
FGSG_00495	0.140428	0.9256	-0.386101	0.6851	0.703784	0.4294	-0.845924	0.534	conserved hypothetical protein
FGSG_00496	-1.30532	0.35915	-0.99522	0.2431	0.595869	0.51795	-0.362164	0.7718	inorganic pyrophosphatase
FGSG_00497	-2.92051	0.0495	-1.28773	0.1249	-2.90792	0.00315	-0.618906	0.61245	conserved hypothetical protein
FGSG_00499	-1.21634	0.34915	-0.476285	0.5553	-0.913552	0.27925	-0.490662	0.6759	conserved hypothetical protein
FGSG_00500	0.368304	0.80445	0.925739	0.30335	-0.242701	0.7851	0.501219	0.7051	heokinase
FGSG_00501	0.622323	0.6638	-0.186321	0.84305	-0.757615	0.41405	0.171448	0.9012	arginine N-methyltransferase 2
FGSG_00502	-1.83714	0.1772	-1.08921	0.19085	-0.260072	0.74725	-0.314184	0.7841	vacuolar transporter chaperone 4
FGSG_00503									conserved hypothetical protein
FGSG_00504	-0.311114	0.8123	1.01156	0.22615	-0.484836	0.55415	0.50826	0.67175	DNA replication licensing factor mcm4
FGSG_00505	0.27507	0.83055	-0.0140806	0.98595	0.0751432	0.9241	0.0308018	0.97795	hypothetical protein similar to coatomer subunit zeta
FGSG_00506	2.68791	0.10935	1.2464	0.23595	1.08537	0.2829	-0.336084	0.81775	hypothetical protein similar to protein SUA5
FGSG_00507	1.62667	0.22755	0.539823	0.50885	-0.0553442	0.94665	1.18836	0.32455	conserved hypothetical protein
FGSG_00508	-0.327395	0.7956	-1.09687	0.18565	0.655507	0.4284	-0.604352	0.60815	calcium-transporting ATPase 1
FGSG_00509	0.11199	0.9365	0.181608	0.82455	-0.25424	0.7664	0.0578051	0.96205	conserved hypothetical protein
FGSG_00510	2.51093	0.0773	0.621854	0.45135	-0.669458	0.41655	0.484947	0.6918	conserved hypothetical protein
FGSG_00511	-0.104389	0.9368	0.12275	0.8768	-0.177497	0.82425	0.15796	0.8941	conserved hypothetical protein
FGSG_00512	0.00919044	0.99355	0.113708	0.88965	-0.00376688	0.9958	-0.541562	0.6544	conserved hypothetical protein
FGSG_00513	0.801895	0.6177	-0.836991	0.462	1.57335	0.11375	-0.514599	0.71655	conserved hypothetical protein
FGSG_00514	-0.133155	0.91855	-1.01497	0.22225	0.482047	0.57565	-1.16018	0.3361	conserved hypothetical protein
FGSG_00515	0.75729	0.5812	0.988378	0.2498	-0.270836	0.75435	1.83435	0.1695	conserved hypothetical protein
FGSG_00516					0.695014	0.63825	0.507041	0.78575	predicted protein
FGSG_00517	3.04767	0.272			1.10862	0.5084	1.47627	0.4961	conserved hypothetical protein
FGSG_00518	-0.888144	0.49625	0.139113	0.86555	-0.332952	0.6878	0.754843	0.52965	conserved hypothetical protein
FGSG_00519	-0.461482	0.71725	-0.347566	0.6685	0.0805714	0.92285	-0.431001	0.7116	conserved hypothetical protein
FGSG_00520	0.873787	0.5072	-0.137267	0.86595	-0.859083	0.3026	1.77114	0.1614	conserved hypothetical protein
FGSG_00521	-0.254521	0.89155	-0.995747	0.4705	0.621138	0.56805	-0.0510772	0.9716	predicted protein
FGSG_00522	-0.551382	0.74035	-1.77098	0.13875	0.463511	0.6224	0.115475	0.9322	predicted protein
FGSG_00523	-2.50751	0.1116	-0.703827	0.45465	-0.588186	0.5365	-0.534095	0.71685	hypothetical protein similar to etracellular matri protein precursor
FGSG_00524	-2.04941	0.1794	0.282516	0.76485	-0.564887	0.5474	-0.250301	0.86105	UTP-glucose-1-phosphate uridylyltransferase
FGSG_00525			1.46187	0.348	1.45144	0.3861	1.47618	0.4961	conserved hypothetical protein
FGSG_00526	0.699485	0.6306	0.152429	0.8757	-0.28052	0.75365	0.453876	0.7302	conserved hypothetical protein
FGSG_00527	-0.309631	0.8234	-0.222988	0.7967	0.663291	0.4369	1.22955	0.3427	conserved hypothetical protein
FGSG_00528	1.00663	0.4946	0.888859	0.33675	-0.385522	0.67185	1.92646	0.1587	predicted protein
FGSG_00529	-2.14359	0.129	0.599893	0.48985	-0.71572	0.41685	2.63374	0.08715	ammonium transporter MEP1
FGSG_00530	0.287321	0.8288	0.0129485	0.98715	-0.171074	0.84005	0.273775	0.82705	conserved hypothetical protein
FGSG_00531			1.36553	0.4921					conserved hypothetical protein
FGSG_00532	1.24468	0.3549	0.136664	0.86235	0.0157568	0.9849	0.293236	0.80125	conserved hypothetical protein
FGSG_00533	0.945646	0.54945	1.21196	0.2268	0.835986	0.38505	0.171	0.9006	conserved hypothetical protein
FGSG_00534	-0.568185	0.66615	-0.440817	0.59325	-0.159419	0.85	0.543262	0.66035	conserved hypothetical protein
FGSG_00535	-0.570608	0.7012	-1.01541	0.2919	2.36653	0.0108	-0.783259	0.564	conserved hypothetical protein
FGSG_00536	0.648285	0.63245	-0.361065	0.65815	0.0322483	0.9702	-0.139406	0.9066	conserved hypothetical protein
FGSG_00537	0.941928	0.5112	0.398634	0.6704	-0.12364	0.88765	-0.618308	0.64185	conserved hypothetical protein
FGSG_00538	-1.0109	0.4373	-0.512599	0.5278	0.0427943	0.9608	0.218906	0.8536	hypothetical protein similar to SURF-4 protein
FGSG_00539	0.076948	0.9523	-0.410022	0.62035	2.61782	0.00605	-1.12106	0.35485	siderophore iron transporter mirB
FGSG_00540	-4.54782	0.24335	-0.411881	0.67495	-0.708548	0.4638	-0.329208	0.8111	hypothetical protein similar to acetyltransferase
FGSG_00541	-0.360975	0.8033	-0.248999	0.7839	2.37004	0.00915	0.538585	0.69085	conserved hypothetical protein
FGSG_00542	0.511551	0.76445	0.362884	0.7311	0.279829	0.7845	0.760097	0.58535	predicted protein
FGSG_00543	-2.4756	0.07815	0.534676	0.52235	-1.17358	0.1687	1.23931	0.31855	hypothetical protein similar to protein-tyrosine phosphatase
FGSG_00544									conserved hypothetical protein
FGSG_00545	0.771384	0.5607	0.294305	0.71555	0.00918568	0.98955	0.728085	0.5346	conserved hypothetical protein
FGSG_00546	-1.11483	0.39835	-1.33359	0.1168	1.12727	0.18275	0.271283	0.8169	conserved hypothetical protein
FGSG_00548	-0.709427	0.606	-0.152167	0.86225	-0.990439	0.26505	-0.344554	0.79555	hypothetical protein similar to DEAD/DEAH bo helicase
FGSG_00549	-0.8429	0.5296	0.892493	0.3059	-0.990848	0.25055	0.277296	0.82525	hypothetical protein
FGSG_00550	4.85256	0.00455	2.412	0.0112	-1.72044	0.26895	3.34694	0.0158	conserved hypothetical protein
FGSG_00551	0.199106	0.8773	0.338362	0.67695	0.0671264	0.93475	0.192887	0.86785	conserved hypothetical protein
FGSG_00552	-0.984144	0.4655	-0.549806	0.5057	-0.0859192	0.92485	-1.03613	0.3869	conserved hypothetical protein
FGSG_00553	0.972424	0.45445	-1.63304	0.07135	0.976367	0.2416	-0.449582	0.7248	conserved hypothetical protein
FGSG_00554	2.45916	0.5563	-0.675465	0.7157	-1.43981	0.411	-1.57227	0.57305	conserved hypothetical protein
FGSG_00555	-1.24923	0.34475	-1.20934	0.15495	-1.00211	0.2297	-0.817067	0.5093	conserved hypothetical protein
FGSG_00556	0.345182	0.79205	-0.689474	0.4282	-0.0342985	0.96855	-2.098	0.134	hypothetical protein similar to CO17 protein
FGSG_00557			3.02438	0.2831					predicted protein
FGSG_00558	-0.0761219	0.9512	-0.124494	0.8765	-0.160109	0.84905	-0.29323	0.80065	T-comple protein 1 subunit delta
FGSG_00559	1.04519	0.4485	-0.67164	0.4129	-0.357007	0.66835	-0.0958649	0.9341	26S protease regulatory subunit 7
FGSG_00560	1.60992	0.22945	-0.567015	0.50245	0.114672	0.8897	0.435216	0.7209	conserved hypothetical protein
FGSG_00561	-1.35901	0.3481	-1.29279	0.14085	0.215789	0.81525	-2.05139	0.12175	cytochrome c1, mitochondrial precursor
FGSG_00562	1.32994	0.31225	0.991059	0.23665	-0.23656	0.76985	0.689581	0.57385	hypothetical protein similar to ran GTPase activating protein 1
FGSG_00563	0.09004	0.946	0.427341	0.61435	-0.379703	0.64865	-0.208462	0.869	conserved hypothetical protein
FGSG_00564	0.804374	0.57	-0.0147667	0.9858	-0.491547	0.5675	0.493447	0.6956	proteasome component C1
FGSG_00565	-4.46576	0.0135	0.657505	0.41905	-2.09382	0.01685	-0.658085	0.58235	hypothetical protein similar to M-phase inducer phosphatase
FGSG_00566	-0.388012	0.79985	0.548831	0.55545	0.740187	0.41415	-0.0684473	0.95925	conserved hypothetical protein
FGSG_00567	-0.37477	0.7754	0.0241593	0.97545	0.832218	0.31655	-2.3889	0.07955	conserved hypothetical protein
FGSG_00568	0.146961	0.91285	0.547712	0.523	-0.278104	0.74045	-0.668919	0.60965	conserved hypothetical protein
FGSG_00569	-0.313733	0.87465	-0.925111	0.4843	-0.676212	0.58095	-0.627404	0.6925	hypothetical protein
FGSG_00570	0.276822	0.8285	0.018934	0.97995	0.143827	0.86075	-0.0308051	0.97955	conserved hypothetical protein
FGSG_00571	0.444965	0.7651	0.605542	0.5206	0.0840413	0.9264	-0.00963191	0.9939	eoglucanase 1 precursor
FGSG_00572	-4.22472	0.0129	0.19503	0.81255	-0.348846	0.67265	0.68404	0.56595	hypothetical protein similar to MFS quinate transporter QutD
FGSG_00573	-0.0324056	0.9813	0.344098	0.6772	-0.70148	0.39445	0.179355	0.8767	conserved hypothetical protein
FGSG_00574	0.729803	0.5809	1.09126	0.1993	-0.157259	0.84715	0.111466	0.92465	conserved hypothetical protein
FGSG_00576	-0.202142	0.87915	-0.304473	0.7148	-0.290075	0.73635	-0.609113	0.60245	conserved hypothetical protein
FGSG_00577	-0.705822	0.5883	-1.60043	0.06355	0.0147379	0.98495	-0.39748	0.7405	conserved hypothetical protein
FGSG_00578	-4.70055	0.00665	-0.00574776	0.99355	-1.10255	0.23595	-3.03535	0.02815	general stress protein 39
FGSG_00579	-0.952322	1	-1.24182	0.37845	-1.40526	0.3132	-1.31422	0.47545	conserved hypothetical protein
FGSG_00581	0.469939	0.7148	0.806756	0.32555	-0.859999	0.29455	0.41755	0.7216	conserved hypothetical protein
FGSG_00582	1.38883	0.42765	0.118999	0.91855	0.275618	0.80315	-1.97807	0.31605	conserved hypothetical protein
FGSG_00583	-1.4413	0.3031	-0.621866	0.46545	0.181046	0.8382	-0.280465	0.82745	conserved hypothetical protein
FGSG_00584	-0.783049	0.60515	-0.985283	0.26995	1.25954	0.1934	-0.235919	0.8597	conserved hypothetical protein
FGSG_00585	1.63696	0.33225	-1.37499	0.2823	1.2726	0.21045	-0.352084	0.80585	conserved hypothetical protein
FGSG_00586	-2.70778	0.05835	-1.30603	0.1197	0.583142	0.5146	-0.477118	0.69765	conserved hypothetical protein
FGSG_00587	-0.35864	0.79565	-1.0103	0.2508	0.273706	0.73855	-1.96859	0.1465	protein phosphatase methylesterase 1
FGSG_00588	-2.06245	0.13435	-1.99757	0.0228	-0.145114	0.85985	-1.43847	0.23955	hypothetical protein
FGSG_00589	-1.39173	0.29305	-1.18156	0.1559	0.554245	0.50965	-0.935398	0.4393	ribulose-phosphate 3-epimerase
FGSG_00590	0.368855	0.7781	-0.928822	0.27275	1.97277	0.02705	-3.68097	0.01185	conserved hypothetical protein
FGSG_00591	0.183603	0.88055	-0.376481	0.64025	-0.0706386	0.93125	-0.725689	0.552	conserved hypothetical protein
FGSG_00592	-0.197557	0.8857	0.40587	0.64095	0.422732	0.63835	-0.145814	0.906	conserved hypothetical protein
FGSG_00593	-0.280494	0.85755	0.086907	0.93155	0.353121	0.7138	1.15104	0.40555	conserved hypothetical protein
FGSG_00594									conserved hypothetical protein
FGSG_00595	-0.545371	0.68055	-0.450552	0.58515	-0.569129	0.4928	-0.375028	0.75405	hypothetical protein similar to P-type ATPase
FGSG_00596	3.92468	0.01215	-0.23559	0.7967	1.40014	0.1095	0.744256	0.57	conserved hypothetical protein
FGSG_00597	2.76277	0.06355	-0.47805	0.56725	-0.441305	0.59325	0.994916	0.41005	conserved hypothetical protein
FGSG_00598	1.60605	0.2629	0.686083	0.45305	0.879853	0.32405	1.13001	0.4009	hypothetical protein similar to anthranilate phosphoribosyltransferase
FGSG_00599	0.703939	0.60745	-0.863537	0.3406	1.1063	0.19485	0.581182	0.6531	predicted protein
FGSG_00600	0.657885	0.6526	0.172798	0.8489	1.49806	0.0997	0.938407	0.47755	hypothetical protein similar to CAIB/BAIF family enzyme
FGSG_00601	1.97497	0.3134	0.432461	0.73055	1.0738	0.35195	0.438838	0.7902	predicted protein
FGSG_00602			2.64825	0.0691	1.44426	0.28445	3.71987	0.076	hypothetical protein
FGSG_00603	1.55703	0.34375	-0.182167	0.83775	0.300882	0.74265	-0.78294	0.54025	hypothetical protein
FGSG_00604	1.50949	0.32345	0.53301	0.59025	1.06828	0.2517	0.508859	0.7041	conserved hypothetical protein
FGSG_00605									predicted protein
FGSG_00606	0.734289	0.69725	-0.934507	0.49155	-0.403668	0.7402	0.466978	0.7573	predicted protein
FGSG_00607	-0.441727	0.74185	-0.424263	0.61935	0.334685	0.68875	-0.258457	0.84085	conserved hypothetical protein
FGSG_00608	-0.523395	0.69265	0.428137	0.6042	-0.106034	0.8963	0.285409	0.80885	dolichyl-phosphate-mannose-protein mannosyltransferase 4
FGSG_00609	-0.138672	0.91965	-0.571686	0.52225	0.771948	0.3632	1.25491	0.32285	hypothetical protein similar to pur operon repressor
FGSG_00610	-0.254066	0.84465	-0.505959	0.53455	-0.340879	0.68005	0.61859	0.6073	hypothetical protein similar to Arp2/3 comple chain sop2
FGSG_00611	0.416728	0.80445	-1.14999	0.3661	0.331841	0.7576	-0.128723	0.92885	conserved hypothetical protein
FGSG_00612	0.195822	0.8848	-0.341152	0.7075	0.690362	0.4184	0.773668	0.55215	mannosyl-oligosaccharide 1,2-alpha-mannosidase
FGSG_00613	-1.30768	0.3403	-0.257891	0.7552	1.21746	0.14845	0.838972	0.4908	general amino-acid permease GAP1
FGSG_00614	-1.02119	0.43205	-1.0659	0.19445	-0.639441	0.43925	0.609199	0.6078	conserved hypothetical protein
FGSG_00615	-0.187449	0.89975	-1.01913	0.24715	0.11548	0.9016	-0.360795	0.78575	conserved hypothetical protein
FGSG_00616	-0.182354	0.8855	-0.236054	0.7693	0.598292	0.46935	0.142471	0.9042	conserved hypothetical protein
FGSG_00617	-1.13663	0.4461	-0.435733	0.63155	0.268226	0.75815	0.834606	0.52585	conserved hypothetical protein
FGSG_00618	-1.62071	0.2521	-0.674903	0.42245	0.982182	0.2395	1.9954	0.12025	conserved hypothetical protein
FGSG_00619	-2.25134	0.33425	-0.548212	0.6308	-0.437008	0.68785	-0.486831	0.73865	predicted protein
FGSG_00620	-2.47031	0.0821	-0.882522	0.2814	-0.75564	0.37115	0.888721	0.47355	ammonium transporter MEP2
FGSG_00621	3.45203	0.06395	1.42597	0.20915	-0.220668	0.84955	0.746374	0.61145	conserved hypothetical protein
FGSG_00622	-0.0589857	0.9596	-0.454138	0.58305	-2.43977	0.00935	1.08214	0.3629	conserved hypothetical protein
FGSG_00623	0.800343	0.5332	0.298884	0.713	-1.00662	0.2239	0.591203	0.61495	hypothetical protein similar to CSN-4
FGSG_00624									predicted protein
FGSG_00625	0.270472	1	0.972215	0.42555	0.956705	0.4323	1.03091	0.51465	conserved hypothetical protein
FGSG_00626	0.981202	0.49695	0.678586	0.45845	0.0599212	0.9454	0.319322	0.8128	conserved hypothetical protein
FGSG_00627	-0.228816	0.8614	-0.274689	0.74465	0.985804	0.23875	0.473469	0.6981	conserved hypothetical protein
FGSG_00628	0.402251	0.75875	0.221305	0.7943	-0.721834	0.4024	1.07651	0.38925	conserved hypothetical protein
FGSG_00629	0.748696	0.55665	-0.168671	0.83475	0.565531	0.49215	-1.5862	0.2182	conserved hypothetical protein
FGSG_00630									predicted protein
FGSG_00631	2.19637	0.14845	-0.231411	0.77805	0.2171	0.7978	-1.07457	0.3741	40S ribosomal protein S8-B
FGSG_00633	0.942447	0.5428	0.165915	0.84605	0.375206	0.68605	1.291	0.3531	conserved hypothetical protein
FGSG_00634	2.41688	0.12405	0.237691	0.7674	0.402662	0.6381	-0.952179	0.4242	40S ribosomal protein S6-B
FGSG_00635	0.418515	0.7954	0.371698	0.72585	0.785506	0.4305	1.38123	0.32745	conserved hypothetical protein
FGSG_00636	2.54551	0.09465	1.43537	0.1299	1.07595	0.2394	0.51154	0.7059	diphthamide biosynthesis protein 1
FGSG_00637	-0.440863	0.77155	-0.326819	0.71375	-0.204173	0.8306	0.584417	0.67855	vacuolar ATP synthase subunit B
FGSG_00638	1.12146	0.3958	-0.123462	0.8824	0.275837	0.7358	0.0554291	0.96145	hypothetical protein similar to hydroymethylglutaryl-CoA lyase
FGSG_00639	-0.0223496	0.98595	0.170942	0.84335	0.195824	0.833	0.00928514	0.99275	tubulin alpha chain
FGSG_00640	-0.39414	0.80255	-0.0436004	0.9628	0.440621	0.62855	0.832903	0.52745	conserved hypothetical protein
FGSG_00641	-1.07829	0.4535	0.679041	0.44735	0.995552	0.29425	-0.516216	0.6867	predicted protein
FGSG_00642	-1.08955	0.4126	-0.662495	0.42175	0.39079	0.6669	1.64981	0.2301	conserved hypothetical protein
FGSG_00643	-0.560375	0.68365	0.271261	0.74165	1.14113	0.21305	0.296771	0.8051	conserved hypothetical protein
FGSG_00644	-0.776762	0.60655	-0.558795	0.53	0.300995	0.74735	-1.58567	0.23615	hypothetical protein similar to ubiquinol-cytochrome c reductase comple core protein 2 precursor
FGSG_00645	0.0841653	0.9485	-0.136554	0.877	1.12927	0.18215	-1.16232	0.3827	conserved hypothetical protein
FGSG_00646	-0.0813868	0.95735	-0.119063	0.8951	1.36285	0.11515	-1.96923	0.1621	hypothetical protein similar to YHM1
FGSG_00647	-1.3959	0.2901	1.09377	0.18955	-1.89623	0.03045	2.44856	0.0669	conserved hypothetical protein
FGSG_00648	-1.22165	0.52395	0.339926	0.74185	-0.119776	0.90465	0.833587	0.5497	conserved hypothetical protein
FGSG_00649	-0.60915	0.6338	-0.155275	0.8467	0.808328	0.3338	-1.3494	0.28085	conserved hypothetical protein
FGSG_00652	-1.94185	1	0.329806	0.79745	2.62049	0.03455	1.35959	0.39455	hypothetical protein
FGSG_00653	0.533024	0.70255	0.729571	0.4071	-0.367636	0.6772	-1.36361	0.316	conserved hypothetical protein
FGSG_00654	0.34254	0.79265	-0.314622	0.7054	0.230106	0.7814	-2.16787	0.1059	hypothetical protein similar to HIRA-interacting protein 5
FGSG_00655	-1.88665	0.1647	-1.25688	0.13315	1.57746	0.0895	-1.34211	0.2695	hypothetical protein similar to L-arabinitol 4-dehydrogenase
FGSG_00656	0.322044	0.8073	-0.680015	0.40585	1.06528	0.2239	-2.03182	0.1095	hypothetical protein similar to mitochondrial F1F0-ATP synthase g subunit
FGSG_00657	-0.520384	0.7278	-0.423447	0.6549	0.310748	0.72595	1.16714	0.3811	conserved hypothetical protein
FGSG_00658	1.73303	0.2074	0.730108	0.374	-0.0206091	0.9781	0.9946	0.4012	predicted protein
FGSG_00659	-2.12743	0.13445	0.397709	0.62315	-1.55088	0.07235	1.32371	0.2735	hypothetical protein similar to glycosyl hydrolase family 47 protein
FGSG_00660	-2.2607	0.125	1.31511	0.1234	-1.53856	0.0814	1.40691	0.2529	WD repeat-containing protein slp1
FGSG_00661	0.730912	0.57835	-0.230549	0.77975	-0.232716	0.77525	0.0560596	0.9633	hypothetical protein similar to kelch repeat protein
FGSG_00663	1.90345	0.15905	-1.03816	0.21755	2.15995	0.016	-4.45419	0.00865	conserved hypothetical protein
FGSG_00664	1.43937	0.2879	-0.323548	0.70895	0.177449	0.83495	0.874546	0.495	conserved hypothetical protein
FGSG_00665	2.06015	0.1842	1.21472	0.2167	1.08657	0.36185	-0.265052	0.8449	hypothetical protein similar to tRNA dihydrouridine synthase
FGSG_00666	0.869122	0.51055	0.0276671	0.9736	-0.297052	0.72	0.605003	0.61325	hypothetical protein similar to peroisomal membrane protein Pe13
FGSG_00667	0.537072	0.6862	1.43383	0.10075	-0.076708	0.92535	0.835383	0.497	conserved hypothetical protein
FGSG_00668									predicted protein
FGSG_00669	4.89597	0.0045	1.50449	0.08635	0.287019	0.73655	2.47796	0.0556	conserved hypothetical protein
FGSG_00670	0.747678	0.6084	0.229902	0.8053	1.2093	0.1817	0.70534	0.5965	conserved hypothetical protein
FGSG_00671	2.91999	0.0627	0.723388	0.37835	0.433625	0.60455	-0.640194	0.59035	40S ribosomal protein S11
FGSG_00672	-0.977073	0.45055	0.840049	0.3089	-1.18609	0.15735	0.836347	0.48185	conserved hypothetical protein
FGSG_00673			3.21655	0.09385	5.12967	0.07495			predicted protein
FGSG_00674			1.37484	0.35595	1.02744	0.4986			predicted protein
FGSG_00675	2.57221	0.07805	0.628854	0.4851	0.994834	0.25485	0.326992	0.8051	conserved hypothetical protein
FGSG_00677	0.770181	0.56235	-0.259561	0.75025	0.232644	0.79635	0.40775	0.73885	casein kinase II subunit alpha
FGSG_00678	0.237002	0.8631	0.99501	0.2543	0.160456	0.85305	1.2415	0.3379	predicted protein
FGSG_00680	4.2809	0.0155	1.52705	0.06995	-1.29953	0.1232	1.48629	0.223	conserved hypothetical protein
FGSG_00681	2.8507	0.07975	-0.748668	0.36825	-1.085	0.1966	-1.84883	0.14275	hypothetical protein
FGSG_00682	0.489125	0.72	0.775151	0.3732	0.437644	0.6032	0.0474947	0.9716	conserved hypothetical protein
FGSG_00683	1.26418	0.41715	0.777279	0.4376	-0.445959	0.65495	1.93017	0.165	conserved hypothetical protein
FGSG_00684	-0.650534	0.6591	0.19518	0.82685	0.581036	0.50765	0.288767	0.82375	folylpolyglutamate synthase
FGSG_00685	0.596044	1	1.57956	0.2204	0.734076	0.55055	0.079451	0.95445	conserved hypothetical protein
FGSG_00686	-0.0405959	0.976	-0.37167	0.6563	0.549455	0.5376	-1.09268	0.3625	conserved hypothetical protein
FGSG_00687	2.8963	0.0484	0.484532	0.55765	-0.454113	0.59115	-0.621609	0.62495	predicted protein
FGSG_00688	-0.277875	0.83935	-0.68887	0.4052	-0.00257298	0.99745	-0.616913	0.61575	hypothetical protein similar to phosphoinositide phosphatase Sac1
FGSG_00689	-0.263277	0.8414	-0.397511	0.62925	-0.618887	0.4613	0.385546	0.74855	conserved hypothetical protein
FGSG_00690	-0.423805	0.74905	-0.658682	0.43375	0.744445	0.3705	-0.155946	0.90415	hypothetical protein similar to isoleucyl-tRNA synthetase
FGSG_00691	0.0903476	0.9425	0.0234839	0.97665	-1.2829	0.14795	-0.596138	0.6464	conserved hypothetical protein
FGSG_00692									predicted protein
FGSG_00693	0.308533	0.8117	0.445927	0.5915	-0.478621	0.56285	0.381611	0.75305	conserved hypothetical protein
FGSG_00694	-0.230118	0.8625	0.583959	0.48305	-0.0713548	0.93305	0.495909	0.68755	hypothetical protein similar to GPI transamidase component PIG-U
FGSG_00695	-0.90738	0.4857	-0.229278	0.7779	0.45628	0.5906	-3.95425	0.0069	hypothetical protein similar to ribosome biogenesis protein Pescadillo
FGSG_00696	0.536125	0.711	-0.301293	0.75485	0.0452643	0.9603	-1.73769	0.2294	conserved hypothetical protein
FGSG_00697	-0.703532	0.5937	1.28878	0.12535	-0.636723	0.45315	1.27122	0.30095	conserved hypothetical protein
FGSG_00698	-0.978901	0.479	-0.839987	0.31525	-0.0307713	0.9708	-2.39471	0.0647	conserved hypothetical protein
FGSG_00700	-0.301411	0.8191	0.703845	0.38655	-0.534885	0.51905	0.8655	0.4713	GPI-anchored wall transfer protein 1
FGSG_00701	-0.136869	0.9359	0.31752	0.79115	-0.546949	0.6536	-0.241127	0.8769	predicted protein
FGSG_00702	-2.21321	0.1433	0.572859	0.5374	-0.345221	0.7121	1.82782	0.2562	conserved hypothetical protein
FGSG_00703	0.12401	0.9341	0.847506	0.34205	0.442597	0.6296	-0.610564	0.63	conserved hypothetical protein
FGSG_00704	-0.651216	0.609	-0.932543	0.25675	-0.802453	0.3319	1.138	0.3521	conserved hypothetical protein
FGSG_00705	1.3646	0.3294	1.19644	0.18055	0.168556	0.84495	1.6997	0.18955	conserved hypothetical protein
FGSG_00706	-1.37151	0.30595	-1.97488	0.02445	-0.489892	0.5511	-2.11241	0.1032	hypothetical protein similar to D-lactate dehydrogenase
FGSG_00707	-0.426427	0.75325	-0.540449	0.5127	-2.54712	0.0051	-0.240164	0.8411	conserved hypothetical protein
FGSG_00708	2.05888	0.12735	-0.0348559	0.96895	-0.726183	0.39765	1.9845	0.1201	conserved hypothetical protein
FGSG_00709	0.229153	0.88895	0.58625	0.53895	-1.81057	0.05825	1.15235	0.46195	conserved hypothetical protein
FGSG_00710	0.0393049	0.97875	0.285296	0.75405	-1.37491	0.1437	-0.770517	0.5671	cutinase gene palindrome-binding protein
FGSG_00712	0.287687	0.82515	-2.28305	0.0152	2.40421	0.0105	-4.04529	0.0065	conserved hypothetical protein
FGSG_00713	2.48139	0.11695	-0.432649	0.68815	1.71351	0.07525	-0.466715	0.73405	conserved hypothetical protein
FGSG_00714	1.00743	0.5196	-0.577048	0.50365	1.04595	0.26815	-0.288726	0.8203	conserved hypothetical protein
FGSG_00715	0.458611	0.72135	-0.557532	0.51145	-0.452215	0.58395	0.46642	0.70785	conserved hypothetical protein
FGSG_00716	-1.37221	0.305	-0.414685	0.6049	-0.917563	0.26895	-0.288277	0.8099	conserved hypothetical protein
FGSG_00717	-1.60781	0.2548	-1.70199	0.0578	-0.231346	0.7782	-1.6395	0.20805	mitochondrial import inner membrane translocase subunit TIM10
FGSG_00718	-0.887	0.57345	-0.303933	0.7543	0.631512	0.48915	0.250024	0.85325	hypothetical protein similar to vanillin dehydrogenase
FGSG_00719	1.55627	0.2405	1.0662	0.20145	0.19292	0.81345	1.20426	0.3276	conserved hypothetical protein
FGSG_00720	-3.10212	0.04345	-0.0595186	0.9479	1.30375	0.1741	-0.117214	0.9302	hypothetical protein
FGSG_00721	-0.599677	0.6426	-0.759772	0.3546	0.495118	0.5542	-1.09509	0.3712	conserved hypothetical protein
FGSG_00722	1.52383	0.2687	0.0780805	0.9213	0.493803	0.54805	-0.595995	0.6192	adenine phosphoribosyltransferase
FGSG_00723	0.222949	0.8681	-0.710221	0.42285	0.00711691	0.99295	-0.174375	0.89255	conserved hypothetical protein
FGSG_00724	0.777276	0.53945	0.114802	0.8855	-0.937966	0.25565	0.702183	0.5567	peroisomal biogenesis factor 2
FGSG_00725	-2.7435	0.0966	-0.0623257	0.9395	-0.559318	0.5119	1.94548	0.1259	conserved hypothetical protein
FGSG_00726	0.858235	0.50725	-0.236458	0.77165	-0.751596	0.3582	-0.269149	0.81805	conserved hypothetical protein
FGSG_00727	-0.0137983	0.99065	0.978892	0.2372	-0.379996	0.6426	0.492683	0.6738	conserved hypothetical protein
FGSG_00728	-1.21251	0.4322	0.390978	0.6827	-1.49902	0.11335	1.10985	0.48855	hypothetical protein similar to NIMA-interacting protein TinC
FGSG_00729	0.0659114	0.95905	1.10374	0.19395	-1.0271	0.22215	0.783178	0.52365	conserved hypothetical protein
FGSG_00730	-1.2142	0.49165	-0.0837678	0.9324	-0.27717	0.7783	-0.162741	0.90805	protein SYM1
FGSG_00731	0.365718	0.7875	-0.399974	0.6262	0.236674	0.78485	-1.06233	0.3743	conserved hypothetical protein
FGSG_00732	0.429284	0.7414	0.327595	0.69545	0.509471	0.5395	-2.61436	0.0633	N-acetyltransferase 10
FGSG_00733									predicted protein
FGSG_00734							inf	0.00565	hypothetical protein
FGSG_00735	3.38404	0.25105	2.30617	0.18665	2.66285	0.13555	1.47356	0.49685	conserved hypothetical protein
FGSG_00736	0.243573	0.86085	-2.12246	0.0353	1.81875	0.03945	-1.39516	0.30325	conserved hypothetical protein
FGSG_00737	-0.111526	0.93185	-1.43985	0.08735	2.71345	0.0067	-0.14644	0.8984	conserved hypothetical protein
FGSG_00738	-1.40153	0.31475	-0.787442	0.3553	-1.42463	0.11585	-1.71708	0.17755	conserved hypothetical protein
FGSG_00739	-1.12355	0.3921	-1.30594	0.1214	-0.536081	0.51495	2.11632	0.1055	hypothetical protein similar to NADPH oidase
FGSG_00740	0.461331	0.715	-0.542411	0.50665	-0.6164	0.458	-0.552589	0.65015	urease
FGSG_00741	0.825124	0.5206	0.105088	0.89745	-0.275852	0.7339	0.176437	0.88575	conserved hypothetical protein
FGSG_00742									conserved hypothetical protein
FGSG_00743	-0.800886	0.5601	-1.40834	0.1025	0.257547	0.7781	-1.30721	0.29475	conserved hypothetical protein
FGSG_00744	-0.0661967	0.9607	-0.794649	0.37295	0.854611	0.3132	-2.56999	0.0809	tyrosyl-tRNA synthetase, mitochondrial precursor
FGSG_00745	0.456739	0.7682	0.893864	0.35195	0.272082	0.77145	0.776788	0.57125	conserved hypothetical protein
FGSG_00746	0.568659	0.67645	0.348475	0.6744	-0.549197	0.52085	0.293899	0.8105	conserved hypothetical protein
FGSG_00747	1.27651	0.33065	0.91333	0.26515	-1.22078	0.14825	2.45729	0.06085	conserved hypothetical protein
FGSG_00748	1.92527	0.1572	1.07575	0.1968	0.070015	0.9331	1.37781	0.26225	conserved hypothetical protein
FGSG_00749	0.917411	0.5339	0.440133	0.64575	0.777233	0.39265	0.775953	0.56235	threonyl-tRNA synthetase, mitochondrial precursor
FGSG_00750	-0.685403	0.62785	-0.357029	0.6855	-0.269085	0.75095	0.7995	0.53015	hypothetical protein similar to heli-loop-heli DNA-binding domain protein
FGSG_00751	0.0941732	0.9483	0.651111	0.47695	-0.579665	0.5214	1.29516	0.33	hypothetical protein similar to ASMTL
FGSG_00752	-0.329636	0.79675	0.149099	0.85335	-0.147419	0.86095	0.192794	0.8714	conserved hypothetical protein
FGSG_00753	0.00473005	0.9927	-1.12826	0.2512	0.392813	0.6539	-0.124616	0.92665	predicted protein
FGSG_00756	-1.5377	0.2919	-0.287925	0.7339	-0.249726	0.7671	0.622366	0.62605	conserved hypothetical protein
FGSG_00757	-1.73151	0.2731	-1.50477	0.12285	-0.222125	0.80265	-0.575082	0.661	conserved hypothetical protein
FGSG_00758	-0.228467	0.85405	-0.376292	0.64305	0.0198663	0.9791	-1.07518	0.3825	conserved hypothetical protein
FGSG_00759	-0.533636	0.69305	-0.350496	0.68395	0.906497	0.28475	-0.377622	0.77435	conserved hypothetical protein
FGSG_00760	1.28572	0.46205	0.513091	0.6579	1.24535	0.24495	2.03744	0.1658	conserved hypothetical protein
FGSG_00761	1.092	0.40895	0.774804	0.37115	1.50934	0.0744	-1.60313	0.23355	predicted protein
FGSG_00762	-0.42923	0.74235	1.08985	0.1903	0.0597336	0.94185	1.34596	0.26825	conserved hypothetical protein
FGSG_00763	-2.85312	0.10305	2.98161	0.00175	5.17371	5e-05	0.874301	0.50385	conserved hypothetical protein
FGSG_00764	-inf	0.00615	4.9485	0.00025	7.22741	5e-05	0.883801	0.5321	hypothetical protein
FGSG_00765	3.19352	0.033	1.49838	0.0782	1.67155	0.0511	-1.58803	0.2279	conserved hypothetical protein
FGSG_00766	0.948109	0.45775	-0.136871	0.8643	0.245844	0.76205	1.16062	0.3321	hypothetical protein similar to heat shock protein
FGSG_00767	-0.842675	0.5335	0.0235848	0.97675	-0.949231	0.2756	1.66465	0.185	hypothetical protein similar to beta-glucosidase
FGSG_00768	-0.160276	0.903	-1.13833	0.18285	-0.171753	0.8334	-1.34038	0.2991	conserved hypothetical protein
FGSG_00769	-1.4869	0.2644	-1.62004	0.05825	-0.154135	0.8517	-2.90818	0.0292	conserved hypothetical protein
FGSG_00770									predicted protein
FGSG_00771	-3.26415	0.02885	-1.25486	0.13425	-0.587638	0.48135	-0.487179	0.68	conserved hypothetical protein
FGSG_00772									predicted protein
FGSG_00773	0.599396	0.7023	-1.05829	0.2283	0.548525	0.5574	-0.472074	0.7129	hypothetical protein similar to high affinity copper transporter
FGSG_00774	1.2831	0.3689	0.285253	0.7565	0.645896	0.46265	1.36027	0.30515	conserved hypothetical protein
FGSG_00775	-1.06969	0.445	-1.34249	0.13915	-1.13543	0.20015	3.58476	0.0121	conserved hypothetical protein
FGSG_00776	-0.306192	0.8126	-0.425067	0.6028	0.234888	0.77725	-0.326269	0.78025	conserved hypothetical protein
FGSG_00777	-1.64403	0.3184	-1.08647	0.2719	-0.21406	0.82655	0.329253	0.8396	hypothetical protein similar to cyclophilin, mitochondrial
FGSG_00778	-0.152591	0.9168	-0.653953	0.49785	-0.0710384	0.93675	-1.78132	0.21325	conserved hypothetical protein
FGSG_00779									predicted protein
FGSG_00780	-0.683236	0.6042	-0.501798	0.5508	0.189947	0.8168	0.952632	0.43185	histone deacetylase RPD3
FGSG_00781	0.797675	0.59055	-0.449705	0.5908	-0.26137	0.77275	-0.230678	0.8543	26S proteasome non-ATPase regulatory subunit 14
FGSG_00782	0.318522	0.8563	-1.12363	0.3561	-0.432232	0.69175	-0.0486351	0.97425	hypothetical protein
FGSG_00783									conserved hypothetical protein
FGSG_00784									conserved hypothetical protein
FGSG_00785	-2.15181	0.3545	-0.447831	0.7003	-1.27136	0.28815	-1.78393	0.3069	predicted protein
FGSG_00786	-2.98529	0.0847	-0.903105	0.3743	-0.848298	0.38185	-1.74739	0.25445	serine/threonine-protein kinase srk1
FGSG_00787	-1.87215	0.17	-1.43608	0.0896	-0.295523	0.71865	-0.391923	0.74305	hypothetical protein similar to major facilitator family transporter
FGSG_00788	-0.586835	0.72265	-0.533786	0.63	0.0211868	0.9847	-1.05365	0.48165	conserved hypothetical protein
FGSG_00789	-1.15491	0.3896	-0.448593	0.5891	-0.191222	0.81495	-1.39459	0.2769	conserved hypothetical protein
FGSG_00790	-5.52865	0.0132	-0.714699	0.3791	-0.280738	0.73775	-0.390533	0.73885	hypothetical protein similar to class II aldolase/adducin domain protein
FGSG_00792	1.85375	0.18965	-0.592222	0.4656	1.29466	0.13825	-0.311598	0.7858	conserved hypothetical protein
FGSG_00793	-0.674188	0.62405	-0.885135	0.29405	0.322925	0.7144	1.24301	0.3492	conserved hypothetical protein
FGSG_00794	0.413279	0.75345	-0.164511	0.8463	-0.154276	0.8527	-0.235593	0.8508	hypothetical protein similar to cactin
FGSG_00796	1.60558	0.2981	0.594281	0.54925	0.792853	0.4055	-0.263479	0.8449	conserved hypothetical protein
FGSG_00797	-4.05606	0.01735	-2.35321	0.00865	-0.825822	0.31525	-2.78978	0.0362	deoyribodipyrimidine photo-lyase
FGSG_00798	1.29295	0.34025	-0.726694	0.3758	0.272478	0.7426	-0.404195	0.7346	conserved hypothetical protein
FGSG_00799	1.53194	0.26055	1.20956	0.16525	0.0858655	0.92065	0.46843	0.72015	conserved hypothetical protein
FGSG_00800	0.693092	0.5977	0.253104	0.75495	-0.742433	0.3691	0.0548965	0.9629	conserved hypothetical protein
FGSG_00801	2.52078	0.1185	0.341759	0.7407	-0.747158	0.46475	3.27839	0.02425	conserved hypothetical protein
FGSG_00802	1.48378	0.2704	-0.393794	0.6317	0.361168	0.65965	-0.847481	0.48205	conserved hypothetical protein
FGSG_00803	1.79224	0.19495	1.26323	0.14545	0.45237	0.5974	1.13777	0.37315	predicted protein
FGSG_00804	-0.242456	0.849	-0.424097	0.606	-0.155897	0.84735	1.09686	0.3551	conserved hypothetical protein
FGSG_00805	-2.07451	0.1372	-0.703846	0.3914	-1.39015	0.1009	-2.33973	0.0821	hypothetical protein similar to malate dehydrogenase
FGSG_00806	-8.07695	0.01225	-3.951	0.00045	-2.16794	0.02325	-1.76248	0.206	alkaline proteinase precursor
FGSG_00807	-4.52734	0.24415	-0.267639	0.7838	0.636883	0.48145	1.98591	0.14485	conserved hypothetical protein
FGSG_00808	1.27241	0.32955	-1.15614	0.18415	0.468377	0.56225	-0.631023	0.6151	GTP-binding protein ypt4
FGSG_00809	-0.595955	0.64815	-1.66837	0.0595	-0.171474	0.83565	0.671262	0.5787	3-hydroyacyl-CoA dehydrogenase type-2
FGSG_00810	0.264412	0.8521	-0.480793	0.61915	0.841067	0.3434	-2.04369	0.17075	hypothetical protein similar to D-isomer specific 2-hydroyacid dehydrogenase family protein
FGSG_00811	1.48206	0.2928	0.580476	0.5284	-0.473165	0.59865	1.87011	0.1573	hypothetical protein similar to aquaporin
FGSG_00812	-0.123322	0.92275	0.272941	0.73425	-0.953622	0.2643	-0.109019	0.9285	hypothetical protein
FGSG_00813	2.75246	0.05585	0.723727	0.4015	0.838117	0.32015	1.10527	0.3864	hypothetical protein similar to C6 transcription factor
FGSG_00814	0.272327	0.8414	0.559557	0.5115	0.511262	0.5431	0.438686	0.73955	conserved hypothetical protein
FGSG_00815	-0.0516829	0.96905	0.226512	0.7776	-0.977199	0.23895	-0.752208	0.5307	peptide methionine sulfoide reductase msrA 1
FGSG_00817	2.56034	0.07005	0.19241	0.8285	1.34204	0.11605	-0.184918	0.88875	conserved hypothetical protein
FGSG_00818	0.22432	0.88495	-0.042895	0.96305	0.264855	0.7747	-0.228124	0.8643	vacuolar ATP synthase 98 kDa subunit
FGSG_00819	-0.572239	0.66625	0.0860683	0.91655	-0.0459841	0.95735	0.260053	0.83645	endoribonuclease YSH1
FGSG_00820	0.436746	0.7253	0.0228465	0.97855	0.195389	0.80985	0.190055	0.8728	conserved hypothetical protein
FGSG_00821	-1.35639	0.3731	-0.216016	0.81415	-1.3408	0.1467	-1.40858	0.29625	conserved hypothetical protein
FGSG_00822	0.148456	0.90655	-0.250008	0.76045	-0.482303	0.5551	0.355661	0.76745	hypothetical protein similar to Arp2/3 comple subunit
FGSG_00823	-1.09819	0.4909	-0.316604	0.7401	0.0717916	0.9374	0.132587	0.923	hypothetical protein similar to SAM-dependent methyltransferases
FGSG_00824	0.0214234	0.98725	-0.756321	0.3579	0.429078	0.5954	0.407171	0.73275	hypothetical protein similar to AP-2 adaptor comple subunit alpha
FGSG_00825	-0.016661	0.98995	0.52743	0.54365	-0.0988474	0.9131	0.465586	0.7211	conserved hypothetical protein
FGSG_00826	1.71287	0.244	1.14034	0.2189	0.534987	0.55895	0.475531	0.72385	conserved hypothetical protein
FGSG_00827	2.05227	0.138	-0.305523	0.72495	1.52179	0.0761	0.745119	0.5579	conserved hypothetical protein
FGSG_00828	1.25553	0.3889	-0.015777	0.9867	0.382924	0.67195	-1.39891	0.32135	conserved hypothetical protein
FGSG_00829	2.72988	0.08305	0.0424266	0.96585	1.24747	0.1815	1.86442	0.17495	conserved hypothetical protein
FGSG_00831	-0.605665	0.6622	0.109637	0.89665	0.538891	0.5548	-0.263642	0.83115	conserved hypothetical protein
FGSG_00832	-0.739879	0.56845	0.881624	0.28745	-0.858363	0.3026	2.41108	0.0787	hypothetical protein similar to dienelactone hydrolase family protein
FGSG_00833	-0.786902	0.5364	-0.928265	0.2555	0.0338458	0.97	-0.164778	0.8851	protein SEY1
FGSG_00834	-1.40386	0.31565	0.447743	0.58715	-0.262685	0.75315	-0.69903	0.5908	ribonuclease H2 subunit A
FGSG_00836	-0.594543	0.642	0.701131	0.39265	0.0767988	0.9251	0.348835	0.7649	conserved hypothetical protein
FGSG_00837	0.757197	0.58015	0.783135	0.3732	-0.0760155	0.92855	-0.268983	0.84045	conserved hypothetical protein
FGSG_00838	0.628642	0.72405	-0.137753	0.88805	0.546291	0.57285	-1.16133	0.42745	heat shock 70 kDa protein
FGSG_00840	2.12724	0.1238	-0.827562	0.34645	1.8306	0.03585	0.195842	0.8779	hypothetical protein similar to carnitine acetyl transferase
FGSG_00841	0.418622	0.7444	0.563893	0.48695	-0.116419	0.8888	1.36878	0.27595	hypothetical protein similar to pumilio-family RNA binding protein
FGSG_00842	0.376644	0.7789	0.834303	0.3258	0.07728	0.92775	1.99434	0.12315	conserved hypothetical protein
FGSG_00843	0.554828	0.6729	0.337642	0.69755	0.241681	0.7748	-0.201208	0.87635	DNA-directed RNA polymerase III 130 kDa polypeptide
FGSG_00844	-0.703504	0.6756	0.552468	0.58185	0.490298	0.6083	0.218464	0.8741	conserved hypothetical protein
FGSG_00845	3.04637	0.06295	0.979828	0.24685	0.433828	0.61385	-1.00292	0.40365	60S ribosomal protein L15
FGSG_00846	-0.470888	0.72885	0.320839	0.7087	-0.268325	0.7571	1.0945	0.39915	conserved hypothetical protein
FGSG_00847	-inf	0.0234	-3.77255	0.22345	-1.1613	0.4079	-1.18974	0.5283	predicted protein
FGSG_00848	1.65836	0.2735	0.229934	0.8139	1.03304	0.26035	-0.251919	0.8532	conserved hypothetical protein
FGSG_00849	0.213411	0.8975	-1.74524	0.06085	0.618675	0.52485	-1.67276	0.23525	conserved hypothetical protein
FGSG_00850			1.46263	0.5258					conserved hypothetical protein
FGSG_00851			0.556677	0.74785	0.304209	0.851			predicted protein
FGSG_00852	-0.496908	0.718	-0.791175	0.3435	-0.384275	0.65845	-0.782906	0.5193	serine/threonine-protein phosphatase PP-Z
FGSG_00853	-0.522359	0.69435	-1.18971	0.16925	0.543682	0.5088	-0.773538	0.53385	predicted protein
FGSG_00855	-0.965696	0.4878	-0.798311	0.35065	0.0429838	0.96495	1.08177	0.42685	conserved hypothetical protein
FGSG_00856	-0.803623	0.5651	-0.873494	0.3107	0.254418	0.7816	0.219448	0.8644	conserved hypothetical protein
FGSG_00857	2.16675	0.16225	-0.47181	0.5714	1.01912	0.25605	0.99566	0.43015	conserved hypothetical protein
FGSG_00858	0.0574041	0.96575	-0.30481	0.7313	0.10383	0.90415	1.16624	0.35395	predicted protein
FGSG_00859	1.00531	0.53655	-0.447179	0.69615	1.08763	0.27925	0.25593	0.8612	hypothetical protein
FGSG_00860	2.47428	0.11175	-1.20914	0.1465	0.644777	0.45785	0.395631	0.74045	conserved hypothetical protein
FGSG_00861	0.341084	0.7882	0.271928	0.73955	0.235431	0.7761	-2.1471	0.098	inosine-5'-monophosphate dehydrogenase IMD2
FGSG_00862	0.624695	0.66485	-0.622488	0.5136	-0.322296	0.7114	0.981524	0.462	conserved hypothetical protein
FGSG_00863	-1.75375	0.24995	-1.60861	0.07535	0.377104	0.687	-1.60635	0.23405	mitochondrial-processing peptidase subunit beta
FGSG_00864	0.166922	0.8968	0.20779	0.7998	-0.874188	0.3036	-0.481384	0.7028	conserved hypothetical protein
FGSG_00865	1.37677	0.3079	0.100252	0.9094	0.679737	0.42945	-0.851939	0.51645	histidine biosynthesis trifunctional protein
FGSG_00866	0.84161	0.55695	-0.603014	0.47265	-0.118425	0.8935	-0.573038	0.63965	nuclear elongation and deformation protein 1
FGSG_00867									hypothetical protein
FGSG_00868	1.26262	0.46335	-0.000209038	0.9844	0.624193	0.55455	1.60756	0.26425	predicted protein
FGSG_00869	0.939376	0.476	0.00298127	0.99685	1.13543	0.19265	0.575731	0.62135	conserved hypothetical protein
FGSG_00870	1.57578	0.2368	-0.56239	0.50765	0.621195	0.45445	0.814836	0.50945	hypothetical protein similar to GARP comple subunit Vps53
FGSG_00871	0.294905	0.81795	0.347581	0.67055	1.28996	0.12765	-2.61369	0.0531	thioredoin reductase
FGSG_00872	0.396516	0.76465	1.00975	0.2279	-0.193793	0.81915	0.692798	0.55795	UDP-N-acetylglucosamine pyrophosphorylase
FGSG_00873	1.67548	0.22555	0.293305	0.7402	-0.393915	0.6528	-1.34097	0.3255	conserved hypothetical protein
FGSG_00874	-0.211507	0.86655	-0.174826	0.83355	-0.004797	0.9945	-0.325266	0.78025	conserved hypothetical protein
FGSG_00875	0.537736	0.67805	-0.3401	0.6808	0.652487	0.4226	-1.8439	0.1566	hypothetical protein similar to lysyl-tRNA synthetase
FGSG_00876	-1.68691	0.4108	-1.89219	0.17395	-0.209532	0.84665	2.35049	0.10575	conserved hypothetical protein
FGSG_00877	-0.75915	0.5599	-0.759962	0.36045	0.3448	0.66735	-3.08505	0.02535	ATP-dependent RNA helicase ROK1
FGSG_00878	-4.91648	0.0052	-2.01029	0.02615	-2.05761	0.02695	-3.12042	0.0215	conserved hypothetical protein
FGSG_00879	1.92057	0.26705	-0.0944941	0.9335	2.11185	0.05165	3.34697	0.03205	predicted protein
FGSG_00880	4.32087	0.18385	1.63621	0.23315	0.112226	1	2.48421	0.164	conserved hypothetical protein
FGSG_00882	-0.107029	0.932	-0.262113	0.7481	-0.672211	0.4162	-1.73673	0.17995	conserved hypothetical protein
FGSG_00883	-0.386903	0.79625	-0.437835	0.6269	0.126966	0.89205	-0.652929	0.627	hypothetical protein similar to RING-8 protein
FGSG_00884	-1.43597	0.28885	-0.539914	0.51805	-0.682068	0.4091	-0.0885194	0.94005	peptidyl-prolyl cis-trans isomerase H
FGSG_00885	-0.0673785	0.9657	-0.928585	0.4296	-1.91322	0.1419	3.22782	0.0297	conserved hypothetical protein
FGSG_00886	0.326238	0.8081	0.113928	0.89125	0.107534	0.90075	0.622996	0.62475	conserved hypothetical protein
FGSG_00887	2.4501	0.0899	0.24488	0.75745	1.45058	0.0955	0.930397	0.43495	conserved hypothetical protein
FGSG_00889			2.9498	0.2987					predicted protein
FGSG_00890	0.258952	0.83985	0.634176	0.4382	1.31637	0.12455	2.51817	0.05665	conserved hypothetical protein
FGSG_00891									predicted protein
FGSG_00892	0.635275	0.6175	-0.284164	0.72955	1.44989	0.09085	-3.23323	0.02515	conserved hypothetical protein
FGSG_00893	-1.03502	0.48175	-0.622376	0.49345	0.805074	0.3526	0.816789	0.53075	conserved hypothetical protein
FGSG_00894	-0.632801	0.6422	0.408514	0.6312	0.284686	0.7501	-2.84086	0.03515	hypothetical protein
FGSG_00895			1.26289	1					conserved hypothetical protein
FGSG_00896	1.06671	0.53055	-0.049092	0.96485	-0.473725	0.67715	0.0322763	0.97905	conserved hypothetical protein
FGSG_00897	2.77619	0.1151	-0.013522	0.98435	1.12955	0.2786	1.05226	0.4619	conserved hypothetical protein
FGSG_00898	-2.24166	0.15015	-0.908463	0.3228	-1.05895	0.26245	-2.02784	0.1455	conserved hypothetical protein
FGSG_00899	-0.33902	0.78685	0.52729	0.5164	-0.785309	0.3412	0.452414	0.6997	conserved hypothetical protein
FGSG_00900	-2.6828	0.09395	-1.49984	0.113	-1.30876	0.17455	-1.26521	0.38475	hypothetical protein similar to sphingolipid long chain base-responsive protein PIL1
FGSG_00901	1.51411	0.32135	0.976201	0.3189	0.505972	0.58695	-0.486395	0.72025	conserved hypothetical protein
FGSG_00902	0.331986	0.79355	-0.743822	0.39235	0.0269303	0.97495	0.235032	0.84685	conserved hypothetical protein
FGSG_00903	-1.80781	0.18035	-1.4424	0.0936	-1.20469	0.14885	-1.52439	0.23145	cysteine synthase 2
FGSG_00904	-3.18749	0.0475	-1.64013	0.0636	-1.07218	0.2041	-1.58883	0.21775	deoyuridine 5'-triphosphate nucleotidohydrolase
FGSG_00905	-0.0432563	0.97245	-0.154314	0.8558	0.986138	0.2411	-0.0727524	0.95285	conserved hypothetical protein
FGSG_00906	0.410748	0.75185	-0.607346	0.46015	-0.0391503	0.96145	0.884207	0.46655	alanyl-tRNA synthetase
FGSG_00907	3.36571	0.0368	1.06604	0.26135	0.8441	0.36075	0.690025	0.61405	predicted protein
FGSG_00908	-1.60187	0.22585	-1.4665	0.08175	-0.22987	0.7803	-0.39924	0.7311	predicted protein
FGSG_00909	-0.586255	0.64885	-0.776674	0.3429	0.179941	0.8311	-0.37736	0.7484	conserved hypothetical protein
FGSG_00910	-1.68626	0.2064	-0.320395	0.694	0.160809	0.85205	-0.47914	0.68855	conserved hypothetical protein
FGSG_00911	-0.765513	0.55895	-0.198878	0.80895	-0.532976	0.51975	-1.85511	0.1428	uracil-DNA glycosylase
FGSG_00912	-1.06864	0.4109	-0.42783	0.59895	-0.714682	0.38845	0.220056	0.90565	hypothetical protein
FGSG_00913	-0.303049	0.84555	-0.6029	0.5518	0.975435	0.28805	-2.68469	0.12355	conserved hypothetical protein
FGSG_00914	1.31185	0.38375	0.562859	0.5611	-0.266022	0.78235	0.490122	0.7178	hypothetical protein similar to interphase cytoplasmic foci protein 45
FGSG_00915	-0.636391	0.6393	-1.00356	0.25795	0.342756	0.6783	-0.351748	0.7838	hypothetical protein similar to WD domain protein
FGSG_00916	0.972281	0.52435	0.465469	0.59305	0.404785	0.6528	0.429991	0.73805	DNA-directed RNA polymerase II largest subunit
FGSG_00917	-3.66694	0.0324	-1.02556	0.294	-0.467556	0.6281	-1.09222	0.47185	hypothetical protein
FGSG_00918	-0.456602	0.8093	0.111564	0.9218	0.647253	0.5414	0.610198	0.6699	predicted protein
FGSG_00919									predicted protein
FGSG_00920							inf	0.01415	conserved hypothetical protein
FGSG_00921	0.506022	0.75615	0.285989	0.76505	0.601713	0.52875	-2.71219	0.05475	heat shock protein SSB1
FGSG_00922			2.25828	0.2641	2.43263	0.30225			predicted protein
FGSG_00923	-0.428335	0.73495	-0.744807	0.3695	0.560245	0.49665	0.0444643	0.97025	conserved hypothetical protein
FGSG_00924	-1.46573	0.28185	0.039652	0.95965	-0.735519	0.37505	1.1998	0.32225	conserved hypothetical protein
FGSG_00925	-2.1248	0.1228	-0.990931	0.2286	-0.316955	0.70985	0.364098	0.76495	hypothetical protein similar to prostate-specific membrane antigen
FGSG_00926	-1.78292	0.1933	-0.762012	0.3646	-0.514178	0.5552	-1.04146	0.39325	hypothetical protein similar to NADH-cytochrome b5 reductase precursor
FGSG_00927									predicted protein
FGSG_00928									predicted protein
FGSG_00929	-0.345494	0.7858	-0.712754	0.38725	0.31651	0.69335	0.879679	0.45585	hypothetical protein similar to SH3 domain protein
FGSG_00930	-0.853645	0.5319	-1.17893	0.1847	0.0827717	0.9209	-0.198549	0.87185	hypothetical protein similar to transcription/RNA-processing factor Ssu72
FGSG_00931	2.41983	0.19705	0.186289	0.8792	1.36677	0.21625	-0.997961	0.59825	conserved hypothetical protein
FGSG_00932	-0.26858	0.83815	-0.598004	0.46495	1.22257	0.1744	0.472713	0.6968	conserved hypothetical protein
FGSG_00933	-3.97277	0.0279	-2.33271	0.0132	-0.12288	0.8822	-3.52789	0.0136	conserved hypothetical protein
FGSG_00934	-0.501964	0.70575	-0.334576	0.67705	-0.310027	0.70755	-0.149425	0.90055	predicted protein
FGSG_00935	-0.865438	0.51395	-0.787202	0.3445	0.248104	0.7806	-1.97071	0.11505	conserved hypothetical protein
FGSG_00936									predicted protein
FGSG_00937									predicted protein
FGSG_00938									predicted protein
FGSG_00939	-1.29741	0.32845	0.0567896	0.94025	-0.157231	0.84505	0.324605	0.78335	conserved hypothetical protein
FGSG_00940	-0.132396	0.9266	0.201655	0.82295	0.0419191	0.96345	-0.484252	0.71405	peptidyl-prolyl cis-trans isomerase 10
FGSG_00941	-1.32315	0.35505	0.301864	0.72825	-0.229954	0.8087	0.0567175	0.9643	hypothetical protein similar to G1 cyclin
FGSG_00942									predicted protein
FGSG_00943									predicted protein
FGSG_00944	-2.19908	0.34525	-1.3639	0.27875	-0.314153	0.76735	-0.2435	0.86905	predicted protein
FGSG_00945	-1.51928	0.2534	-0.975133	0.2517	-0.354398	0.6687	-1.2074	0.32775	peptidyl-prolyl isomerase CWC27
FGSG_00946	-1.24501	0.38995	-0.682264	0.43685	-0.49912	0.59205	-1.08313	0.3977	conserved hypothetical protein
FGSG_00947	-1.24923	0.3534	-1.163	0.16235	-0.187931	0.82925	1.05695	0.41045	cobalt uptake protein COT1
FGSG_00948	-inf	0.02265	-3.12444	0.2151	1.42432	0.1987	3.35544	0.0447	predicted protein
FGSG_00949	-0.318254	0.80075	0.118149	0.882	-0.640239	0.4422	1.03201	0.3873	conserved hypothetical protein
FGSG_00950	-1.07216	0.43615	-1.52811	0.0765	0.927142	0.3133	-0.585909	0.62595	conserved hypothetical protein
FGSG_00951	0.848057	0.51755	-0.00700572	0.99315	0.723388	0.38735	0.00214478	0.99795	conserved hypothetical protein
FGSG_00952	0.389171	0.83185	-1.40881	0.3129	-0.416363	0.7174	0.343826	0.80965	hypothetical protein similar to chitinase 18-3
FGSG_00955	2.17265	0.1276	1.963	0.0254	0.13929	0.8614	1.00366	0.40415	conserved hypothetical protein
FGSG_00956	-0.570203	0.66005	0.942108	0.25395	-1.87634	0.03255	-1.01649	0.4109	conserved hypothetical protein
FGSG_00957	-1.07966	0.4143	-0.0743808	0.92715	-0.362945	0.6619	-0.737418	0.53055	conserved hypothetical protein
FGSG_00958	-1.77842	0.2194	-0.779313	0.3677	0.879879	0.288	0.322491	0.79855	conserved hypothetical protein
FGSG_00959	0.620701	0.63685	1.05351	0.21	0.649858	0.4435	0.192371	0.86765	conserved hypothetical protein
FGSG_00960	0.750502	0.64185	0.712992	0.49065	0.801793	0.41905	1.00929	0.46495	phosphatidylinositol N-acetylglucosaminyltransferase GPI3 subunit
FGSG_00961	0.911429	0.5162	0.427452	0.6363	1.65013	0.0623	-2.22782	0.1236	conserved hypothetical protein
FGSG_00963	-1.21907	0.5586	-1.03903	0.4187	1.14649	0.27385	0.91294	0.52735	predicted protein
FGSG_00964	1.52864	0.24955	0.142121	0.8676	-0.177924	0.83665	0.608393	0.63605	conserved hypothetical protein
FGSG_00965	1.99309	0.2284	-0.025364	0.98095	-0.435693	0.68265	0.184085	0.89525	predicted protein
FGSG_00966	1.64729	0.3535	-0.989267	0.4705	1.59163	0.1402	-0.131879	0.9303	predicted protein
FGSG_00967	1.89037	0.1655	0.681492	0.4121	0.71435	0.38785	1.14931	0.34845	conserved hypothetical protein
FGSG_00968	1.77995	0.1997	0.800158	0.36285	-0.0697435	0.9335	0.91638	0.4825	conserved hypothetical protein
FGSG_00969	1.78962	0.2032	1.18565	0.15515	0.363577	0.6626	-1.97137	0.128	bifunctional purine biosynthesis protein ADE17
FGSG_00970	1.07522	0.4207	0.111551	0.8976	-0.118492	0.88735	1.26543	0.3189	conserved hypothetical protein
FGSG_00971	0.0925812	0.94605	-0.366176	0.66965	0.927305	0.2665	-0.279837	0.8271	hypothetical protein similar to MGS207 protein
FGSG_00972	0.10323	0.9512	-0.340547	0.7412	0.629691	0.50455	-0.457368	0.7448	conserved hypothetical protein
FGSG_00973	1.36351	0.3769	-0.519471	0.6135	1.15073	0.22845	0.23345	0.86895	predicted protein
FGSG_00974	1.57361	0.26865	-0.266216	0.7411	2.54567	0.00975	-0.0334624	0.98075	conserved hypothetical protein
FGSG_00975	-1.34819	0.38055	-0.541428	0.55	-0.375315	0.69225	-0.859719	0.5295	conserved hypothetical protein
FGSG_00976	1.49829	0.2637	0.0926447	0.91165	-0.789927	0.36375	0.94931	0.45105	conserved hypothetical protein
FGSG_00977									predicted protein
FGSG_00979	-2.10685	0.1883	1.80211	0.0917	0.473125	0.62375	1.48959	0.37425	aldehyde dehydrogenase
FGSG_00980									predicted protein
FGSG_00982	-0.896262	0.5328	0.431341	0.61365	-1.93499	0.0455	0.921325	0.4712	conserved hypothetical protein
FGSG_00983	-2.01435	0.1516	0.807984	0.35835	-1.27983	0.14765	0.609125	0.63605	conserved hypothetical protein
FGSG_00984	-1.15014	0.4617	-0.278949	0.76925	-0.00801738	0.9933	3.69773	0.01025	conserved hypothetical protein
FGSG_00985	0.214276	0.87595	-0.248363	0.7829	0.213203	0.80215	-0.282113	0.8309	predicted protein
FGSG_00986	0.162976	0.9144	-1.79185	0.04305	0.283846	0.7549	-2.96178	0.0296	hypothetical protein similar to annein IV
FGSG_00987	2.48262	0.08	-0.420255	0.61665	0.501229	0.5421	0.0714862	0.9526	predicted protein
FGSG_00989									rhamnogalacturonase B precursor
FGSG_00990									conserved hypothetical protein
FGSG_00992	-1.58487	1	-0.614087	0.69415	-0.61085	0.67945	-3.37484	0.1836	hypothetical protein
FGSG_00993	-0.827843	1	0.53252	0.6838	0.470052	0.705	-1.6165	0.4537	predicted protein
FGSG_00994	0.432366	0.81225	0.756639	0.51725	1.42886	0.19755	1.04225	0.49385	conserved hypothetical protein
FGSG_00995	-0.540515	0.68475	-0.7054	0.4033	0.519799	0.52605	-0.151449	0.9	conserved hypothetical protein
FGSG_00996	0.972044	0.4681	0.564963	0.4933	0.00237625	0.99765	-1.09937	0.3604	hypothetical protein
FGSG_00997	-0.859011	0.5249	-0.86677	0.30835	0.567967	0.49185	-1.35308	0.2919	conserved hypothetical protein
FGSG_00998	-1.27771	0.34175	-0.712055	0.39205	0.142955	0.8583	0.0687157	0.9582	hypothetical protein similar to mitochondrial NADH-ubiquinone oidoreductase 12 kDa subunit precursor
FGSG_00999	-0.674233	0.60685	-0.794177	0.33825	-1.31338	0.12745	0.0809744	0.94605	conserved hypothetical protein
FGSG_01000	1.11442	0.3955	-0.723052	0.3867	-0.123281	0.87855	-1.53176	0.2274	cytochrome P450 51
FGSG_01002	-0.0654068	0.9603	-0.413907	0.6487	0.635605	0.4639	0.273402	0.83365	conserved hypothetical protein
FGSG_01003	0.0441127	0.97625	-0.433103	0.69255	-0.69456	0.5128	1.55489	0.27125	conserved hypothetical protein
FGSG_01004	-0.396425	0.7537	-0.55838	0.5072	0.505618	0.53625	0.194499	0.85875	conserved hypothetical protein
FGSG_01005	0.237738	0.89055	0.971907	0.35325	0.271869	0.7882	0.3629	0.79135	conserved hypothetical protein
FGSG_01006	-0.906956	0.47775	-0.606787	0.4568	1.0703	0.20425	-0.775078	0.51565	conserved hypothetical protein
FGSG_01007	0.435035	0.74085	0.804821	0.33555	-0.408282	0.62515	0.642681	0.60495	DNA replication comple GINS protein PSF1
FGSG_01008	-0.932821	0.4807	-0.287924	0.72275	0.26146	0.76445	-0.31986	0.7863	elongation factor 1-beta
FGSG_01010	-0.863981	0.51685	-0.332242	0.69205	-0.150233	0.84895	-1.21119	0.3486	conserved hypothetical protein
FGSG_01011	0.464938	0.7446	0.210498	0.82655	-0.786684	0.41585	2.35391	0.08845	conserved hypothetical protein
FGSG_01012	-1.1958	0.3982	0.705739	0.4077	-1.21738	0.1729	1.87061	0.14155	conserved hypothetical protein
FGSG_01013	-0.361791	0.77245	-0.305172	0.7132	-0.339272	0.6788	0.0983795	0.93245	endosomal protein P24B precursor
FGSG_01014	-0.517489	0.7173	-1.20078	0.16635	-0.13388	0.8839	0.0998463	0.93945	conserved hypothetical protein
FGSG_01015	2.89378	0.05225	1.58271	0.08165	0.797912	0.3692	0.0912364	0.9432	heat shock protein 78, mitochondrial precursor
FGSG_01016	1.77783	0.24055	-0.0897922	0.9116	0.366756	0.67215	-0.774245	0.51285	conserved hypothetical protein
FGSG_01017	0.354307	0.7846	0.319071	0.69845	-0.48735	0.54935	2.66878	0.05055	hypothetical protein similar to dipeptidyl peptidase III
FGSG_01018	-0.622768	0.62705	-0.640071	0.4349	0.0116952	0.98645	1.54691	0.2025	hypothetical protein similar to thermoresistant gluconokinase family protein
FGSG_01019	0.711667	0.61115	-0.792078	0.40775	0.125653	0.88785	-2.65599	0.08565	conserved hypothetical protein
FGSG_01020	2.15805	0.12405	0.236186	0.7708	-0.115034	0.88835	-0.814289	0.5133	hypothetical protein similar to v-SNARE
FGSG_01021	3.40128	0.0367	1.12748	0.18165	0.497586	0.5549	-0.983467	0.4081	conserved hypothetical protein
FGSG_01022	2.28008	0.11395	0.763248	0.40215	0.815317	0.35905	1.81592	0.17165	conserved hypothetical protein
FGSG_01023	-1.314	0.39095	-1.75619	0.08265	-0.533787	0.54595	-0.388255	0.77445	hypothetical protein
FGSG_01024	1.06072	0.4085	-0.195095	0.81225	0.771108	0.35325	0.460586	0.70315	pre-mRNA-processing ATP-dependent RNA helicase PRP5
FGSG_01025	-0.512688	0.7229	0.342423	0.69155	-0.452212	0.609	-0.14216	0.9126	conserved hypothetical protein
FGSG_01026	0.568819	0.74155	0.0536914	0.9554	-0.468707	0.6236	2.50648	0.1789	conserved hypothetical protein
FGSG_01027	-0.878349	0.49895	-1.05227	0.1995	-0.400494	0.6291	1.11608	0.3634	hypothetical protein similar to mitochondrial cytochrome b2
FGSG_01028	-0.425368	0.7662	-1.41254	0.1438	0.261779	0.76205	-0.179841	0.8937	conserved hypothetical protein
FGSG_01029	-0.322806	0.8037	0.0561833	0.94535	0.357747	0.6685	0.660804	0.57935	conserved hypothetical protein
FGSG_01030	-0.405008	0.75275	-0.0681658	0.9302	-0.0716063	0.93035	-0.492761	0.67765	conserved hypothetical protein
FGSG_01031	-0.399072	0.773	-0.491865	0.55325	-0.0422854	0.9622	-1.11157	0.36585	conserved hypothetical protein
FGSG_01032	1.26161	0.4444	-0.641737	0.5746	0.63654	0.52545	-0.706904	0.6287	amino acid transporter arg-13
FGSG_01033	-0.827707	0.52915	0.807042	0.3263	-0.71328	0.3912	1.14362	0.34765	hypothetical protein similar to secretory component protein shr3
FGSG_01034			inf	0.0178					conserved hypothetical protein
FGSG_01035	-0.259808	0.8524	0.28143	0.7377	-0.671241	0.4392	0.508313	0.68935	hypothetical protein similar to DNA damage repair protein Mus42
FGSG_01036	0.826707	0.5262	0.134681	0.8717	0.942345	0.26265	0.067611	0.95505	conserved hypothetical protein
FGSG_01037	0.605364	0.65145	0.973198	0.2582	-0.485192	0.57685	1.25686	0.32035	conserved hypothetical protein
FGSG_01038	-0.635065	0.72435	-0.0105103	0.9866	-0.390739	0.71845	-1.09842	0.4857	hypothetical protein similar to mitochondrial deoynucleotide carrier protein
FGSG_01039	1.63989	0.2375	-0.567005	0.53285	0.613761	0.47795	0.185884	0.88335	conserved hypothetical protein
FGSG_01040	3.27447	0.03365	0.519658	0.57345	0.587394	0.5085	0.980437	0.4634	conserved hypothetical protein
FGSG_01041	0.242966	0.86865	-0.476485	0.61685	-0.820489	0.3842	-0.921017	0.506	conserved hypothetical protein
FGSG_01042	0.928256	0.60765	-0.853407	0.57555	1.64156	0.2773	1.1075	0.4252	conserved hypothetical protein
FGSG_01043	-1.62221	0.2264	-1.19413	0.158	-0.555346	0.5002	-0.695954	0.56555	hypothetical protein similar to sucrose transport protein
FGSG_01044	-0.302115	0.81595	-0.0652833	0.93755	-1.00757	0.22785	-0.406423	0.74185	conserved hypothetical protein
FGSG_01045	4.25848	0.00865	-0.0135713	0.98735	2.52565	0.00655	1.30504	0.31475	conserved hypothetical protein
FGSG_01046	1.10421	0.4003	0.0609376	0.9406	-0.0614201	0.93995	0.607142	0.629	conserved hypothetical protein
FGSG_01047	0.800067	0.56165	0.0604632	0.941	-0.540547	0.52655	0.280064	0.81955	predicted protein
FGSG_01048	0.284117	0.84225	-0.254716	0.77955	-0.764216	0.3989	0.0351467	0.97835	conserved hypothetical protein
FGSG_01049	0.739635	0.61805	0.294027	0.73295	0.0448416	0.9609	1.74205	0.2273	predicted protein
FGSG_01050	0.284982	0.8296	0.453608	0.5954	0.876644	0.29795	0.127158	0.92115	predicted protein
FGSG_01051	0.44	0.73775	0.0129629	0.98815	0.723592	0.38635	0.309444	0.8048	conserved hypothetical protein
FGSG_01052	0.0671713	0.9569	0.0866316	0.9142	-1.00088	0.2379	0.171392	0.8878	proliferating cell nuclear antigen
FGSG_01053	1.39755	0.32455	0.439866	0.63205	0.377601	0.66605	-0.977299	0.4736	hypothetical protein similar to pyridoine kinase
FGSG_01054			1.82224	0.27805			2.46087	0.2561	conserved hypothetical protein
FGSG_01055	0.122303	0.92355	0.116806	0.88585	0.0160757	0.98345	-0.545689	0.64405	hypothetical protein similar to KH domain protein
FGSG_01056	0.535667	0.70315	-0.133117	0.87975	-0.118366	0.8982	0.145698	0.9127	predicted protein
FGSG_01057	0.922188	0.4781	0.845104	0.3067	-0.475654	0.56985	0.900624	0.46775	hypothetical protein similar to neutral sphingomyelinase
FGSG_01058	-inf	1	1.04438	0.33105	1.74011	0.09465	1.02868	0.5102	conserved hypothetical protein
FGSG_01059	-1.46631	0.2704	0.106416	0.89735	0.355847	0.6632	-3.17705	0.0218	FK506-binding protein 4
FGSG_01060	5.62733	0.0625	-0.594042	0.66615	1.72782	0.14275	-1.49777	0.47685	conserved hypothetical protein
FGSG_01061									predicted protein
FGSG_01062	0.899583	0.53125	0.395931	0.6692	-0.462904	0.6085	-0.224162	0.86885	conserved hypothetical protein
FGSG_01063	-0.14074	0.91805	0.846629	0.32535	-0.650273	0.45675	0.0426564	0.97435	thymidylate synthase
FGSG_01064	-0.121002	0.925	-0.479378	0.5652	-0.180103	0.82815	1.01395	0.40865	hypothetical protein similar to IZH family channel protein Izh3
FGSG_01065	-1.67925	0.234	-0.534244	0.52795	-0.872333	0.3083	0.00327028	0.99745	hypothetical protein similar to mitotic check point protein Bub2
FGSG_01066	0.0096613	1	0.429877	0.70335	0.132114	0.9052	-2.50599	0.293	hypothetical protein similar to sulfate transporter
FGSG_01067	-1.25804	0.38825	0.156856	0.85255	-1.03828	0.24495	-1.45019	0.2878	conserved hypothetical protein
FGSG_01068	1.27507	0.3581	1.17995	0.1675	-0.655018	0.4263	1.9859	0.1324	conserved hypothetical protein
FGSG_01069	-2.96982	0.042	-0.87985	0.294	-0.948848	0.2678	-2.46323	0.05715	hypothetical protein similar to YjeF domain protein
FGSG_01070	0.0628981	0.9678	0.305608	0.72425	-0.766699	0.40265	-1.66928	0.1937	hypothetical protein
FGSG_01072	-2.00873	0.216	-0.1699	0.8564	-1.64819	0.0905	-1.36155	0.3179	conserved hypothetical protein
FGSG_01074			0.388816	0.84155					predicted protein
FGSG_01075									predicted protein
FGSG_01076			1.2375	0.53395					predicted protein
FGSG_01077									predicted protein
FGSG_01078									predicted protein
FGSG_01081	3.20551	0.0415	0.630514	0.4423	0.644819	0.4524	-0.843925	0.48075	60S ribosomal protein L11
FGSG_01082	-1.1896	0.39445	-1.68284	0.0681	-0.1466	0.8627	-0.749084	0.5574	conserved hypothetical protein
FGSG_01083	-0.312373	0.8215	-0.504901	0.5447	-1.14337	0.18965	-1.93777	0.1249	hypothetical protein similar to DnaJ chaperone Caj1
FGSG_01084	1.08336	0.41465	-0.55416	0.5013	0.397501	0.62955	-1.38058	0.26545	hypothetical protein
FGSG_01085	0.557976	0.6674	0.372642	0.64765	-0.180907	0.8221	0.414494	0.7181	conserved hypothetical protein
FGSG_01086	2.17335	0.1171	1.18335	0.15815	1.46461	0.08805	0.798124	0.50035	acetolactate synthase catalytic subunit, mitochondrial precursor
FGSG_01087	4.16408	0.23965	1.41313	0.34485	1.61108	0.3549	3.46866	0.2005	predicted protein
FGSG_01088					1.84842	0.42635			conserved hypothetical protein
FGSG_01089									predicted protein
FGSG_01091	-0.470932	0.7558	0.168159	0.8572	0.0675047	0.93815	-0.532132	0.6939	conserved hypothetical protein
FGSG_01092	1.50848	0.26225	0.873201	0.2929	0.503498	0.5373	0.203154	0.8643	serine/threonine-protein phosphatase 2A activator 2
FGSG_01094	1.26083	0.34	0.809388	0.33775	0.332831	0.69035	0.0977576	0.93695	conserved hypothetical protein
FGSG_01095	0.0482996	0.9714	0.457524	0.57965	-0.851983	0.3027	2.05743	0.1166	hypothetical protein similar to dipeptidyl peptidase
FGSG_01096	0.530552	0.70775	-0.472345	0.6089	0.463233	0.5922	0.0867388	0.9459	conserved hypothetical protein
FGSG_01097	-1.53049	0.26575	-1.22286	0.15425	-0.884311	0.2891	-2.78703	0.04115	conserved hypothetical protein
FGSG_01098	2.16898	0.11925	-0.183992	0.83775	-0.0516422	0.952	0.504051	0.69675	conserved hypothetical protein
FGSG_01099	0.441532	0.78635	0.0810516	0.9303	-0.314308	0.72905	-0.728076	0.58345	GTP-binding nuclear protein GSP1/Ran
FGSG_01100	-0.520555	0.69935	0.897213	0.30705	-0.118902	0.89065	0.767508	0.54955	conserved hypothetical protein
FGSG_01101	0.110838	0.94215	-0.261912	0.78465	1.54243	0.0898	-1.35872	0.3379	conserved hypothetical protein
FGSG_01102	-1.62623	0.2801	-0.377595	0.66865	0.395916	0.63875	-3.72786	0.03555	hypothetical protein similar to RNA-3'-phosphate cyclase family protein
FGSG_01103	1.49294	0.27355	-0.449813	0.61685	0.687218	0.41955	-0.0995249	0.9367	conserved hypothetical protein
FGSG_01104	1.0129	0.43785	0.360433	0.6585	0.0166659	0.98175	-0.233658	0.84445	phenylalanyl-tRNA synthetase alpha chain
FGSG_01105	0.221426	0.8667	-0.114054	0.88985	0.844432	0.30415	-2.1255	0.11895	hypothetical protein
FGSG_01106	-0.282168	0.83	-0.346014	0.6718	0.0169714	0.9831	0.500422	0.67405	conserved hypothetical protein
FGSG_01107	1.25025	0.384	0.929718	0.31295	-0.219375	0.81355	1.29625	0.32955	conserved hypothetical protein
FGSG_01108	-1.17721	0.45535	0.0825228	0.93205	0.267598	0.7621	0.359814	0.79165	hypothetical protein similar to glycoside hydrolase
FGSG_01109	0.0802921	0.949	-0.167914	0.832	0.564568	0.49325	0.602414	0.61605	hypothetical protein similar to nucleotide-sugar transporter
FGSG_01111	-1.54182	0.3432	-0.147519	0.8758	0.042453	0.96345	-1.11642	0.4531	6-phosphogluconate dehydrogenase
FGSG_01112	-0.510295	0.689	0.0981907	0.90335	0.170824	0.83705	-0.0739071	0.95135	conserved hypothetical protein
FGSG_01114	-1.03603	0.5963	0.0588954	0.96225	0.428683	0.6977	-1.01881	0.5349	predicted protein
FGSG_01115	-0.366577	0.7929	1.40895	0.10385	-1.42595	0.11725	0.847807	0.5145	conserved hypothetical protein
FGSG_01116	0.232964	0.85315	-0.687777	0.40055	-0.0497092	0.95385	-0.605856	0.6092	conserved hypothetical protein
FGSG_01117	1.28537	0.32775	0.279838	0.74335	0.434092	0.60175	0.084787	0.9481	conserved hypothetical protein
FGSG_01118	1.08784	0.4007	0.521923	0.5276	-0.189571	0.8194	0.358363	0.7682	conserved hypothetical protein
FGSG_01119	-0.0597941	0.9642	-0.736682	0.3697	0.570447	0.50745	-0.253823	0.82735	prohibitin-2
FGSG_01120	-1.83871	0.2091	-1.48373	0.09325	0.0647848	0.94785	2.21152	0.16325	hypothetical protein similar to verprolin
FGSG_01121	0.435227	0.73575	0.37254	0.64345	-0.830711	0.3228	0.757447	0.5288	conserved hypothetical protein
FGSG_01122	0.0582327	0.9613	1.20916	0.1481	-0.440727	0.5894	-0.150011	0.9005	conserved hypothetical protein
FGSG_01123	1.12454	0.42485	-0.268985	0.7464	-0.431031	0.60525	-0.283035	0.81195	hypothetical protein similar to multiubiquitin chain binding protein
FGSG_01124	0.793162	0.59695	0.0528218	0.9544	-0.463537	0.6265	-0.265693	0.84315	hypothetical protein similar to synbindin
FGSG_01125	0.408199	0.76875	-0.80574	0.37945	0.730588	0.40205	0.329144	0.7925	hypothetical protein similar to polymerase polypeptide D
FGSG_01126			3.23854	1					conserved hypothetical protein
FGSG_01127									predicted protein
FGSG_01128	0.222138	0.8636	-0.268081	0.7445	0.969877	0.23915	-2.93993	0.03825	conserved hypothetical protein
FGSG_01129	0.921658	0.48065	0.98847	0.23095	-0.25333	0.75595	0.526107	0.6539	conserved hypothetical protein
FGSG_01130	1.32295	0.33755	0.600627	0.4925	0.465406	0.5962	-2.01816	0.15925	conserved hypothetical protein
FGSG_01131	0.317708	0.8048	0.253361	0.7593	-0.379632	0.643	1.19873	0.3237	riboflavin synthase alpha chain
FGSG_01132	-0.553763	0.7093	0.406635	0.6608	-0.860279	0.36305	-0.347027	0.79725	crossover junction endonuclease MUS81
FGSG_01133	0.0726801	0.9539	0.964685	0.2504	-0.0377192	0.96415	1.10967	0.37115	hypothetical protein similar to N-acetylglucosamine-phosphate mutase
FGSG_01134	-0.205276	0.8716	0.897663	0.28335	0.133634	0.87505	-1.85502	0.13665	protein arginine N-methyltransferase 1
FGSG_01135	0.382835	0.7659	-0.221627	0.79115	0.904579	0.27235	-2.48218	0.0651	TGF-beta-inducible nuclear protein 1
FGSG_01136	-0.170134	0.89605	-0.00693053	0.99275	0.554124	0.49915	-1.64559	0.20905	conserved hypothetical protein
FGSG_01137	-0.559733	0.67345	0.979464	0.24435	-0.44735	0.5948	0.898025	0.47865	conserved hypothetical protein
FGSG_01138	-0.411135	0.75925	-1.06313	0.2359	0.34356	0.6784	0.131724	0.91565	hypothetical protein similar to Mn2+ homeostasis protein Per1
FGSG_01139	-2.22814	0.3417	-0.938511	0.43425	-0.00556866	0.9824	-1.20057	0.44575	conserved hypothetical protein
FGSG_01140									predicted protein
FGSG_01141	-1.66347	0.23245	1.11164	0.21765	1.33249	0.16045	-2.19413	0.0913	delta-1-pyrroline-5-carboylate dehydrogenase
FGSG_01142	-1.61043	0.2796	0.434214	0.63375	-1.43151	0.1229	-1.71632	0.19545	conserved hypothetical protein
FGSG_01143									predicted protein
FGSG_01144	-1.15975	0.4112	-0.0476523	0.95815	1.23727	0.1966	-1.06614	0.39305	conserved hypothetical protein
FGSG_01145	-0.0958047	0.9531	0.750478	0.46895	-0.61315	0.5531	0.743429	0.59365	conserved hypothetical protein
FGSG_01146			2.83782	0.3099					conserved hypothetical protein
FGSG_01147	1.65052	0.2868	0.145592	0.88795	-0.328927	0.74235	0.963994	0.4841	hypothetical protein
FGSG_01148									predicted protein
FGSG_01149	-0.968609	0.458	-0.896336	0.27745	-1.93005	0.0274	-2.00387	0.11845	conserved hypothetical protein
FGSG_01150	-0.209739	0.87225	0.0218456	0.97835	-0.423672	0.6111	-1.25652	0.3191	endopolyphosphatase
FGSG_01151	-0.941607	0.50955	-1.24685	0.14885	-0.0263089	0.97705	-1.35686	0.2755	aminomethyltransferase, mitochondrial precursor
FGSG_01152	-1.28793	0.3524	-0.824233	0.33385	-0.93913	0.2929	-0.099059	0.9368	conserved hypothetical protein
FGSG_01153	0.00417185	0.9974	-0.653406	0.4237	-0.517688	0.52615	-0.0528099	0.9656	predicted protein
FGSG_01154	2.58996	0.10775	0.215461	0.79475	0.356066	0.68415	-1.10128	0.362	60S ribosomal protein L9-B
FGSG_01155	-0.629628	0.6221	-0.920371	0.26585	-0.446952	0.5841	-0.210371	0.86145	vacuolar protein sorting-associated protein 26B-B
FGSG_01156	-0.127323	0.9325	0.321628	0.7412	0.491086	0.58775	1.20325	0.3696	conserved hypothetical protein
FGSG_01157	1.72586	0.202	-0.690454	0.40175	0.145241	0.85415	-1.79977	0.16385	DNA repair protein RAD51
FGSG_01158	3.50507	0.0291	2.16326	0.0162	0.541997	0.50625	-1.69732	0.182	30 kDa heat shock protein
FGSG_01159	-0.961329	0.487	0.925876	0.29735	-0.170466	0.84805	-0.790505	0.52795	conserved hypothetical protein
FGSG_01160	-0.147541	0.9137	-0.446595	0.59055	-0.705191	0.41535	0.321002	0.79485	proteasome component C5
FGSG_01161	0.120828	0.91965	-0.0344318	0.9639	-0.471553	0.5692	1.20429	0.31275	conserved hypothetical protein
FGSG_01162	-1.36795	0.3079	-0.626519	0.4426	1.31341	0.1195	-0.461446	0.70055	hypothetical protein similar to cation diffusion facilitator 3
FGSG_01163	-0.163141	0.9239	-0.516345	0.58545	0.429383	0.6506	-0.61396	0.67945	conserved hypothetical protein
FGSG_01164	-0.833081	0.5291	-0.319008	0.70235	-1.12133	0.18575	1.64976	0.1828	6,7-dimethyl-8-ribityllumazine synthase
FGSG_01165	-0.129213	0.9275	0.844636	0.3538	-0.817662	0.37675	1.4531	0.27625	conserved hypothetical protein
FGSG_01166	1.5092	0.31295	-0.368856	0.6547	1.10807	0.22455	-0.440022	0.7189	conserved hypothetical protein
FGSG_01167	-0.800465	0.5402	-0.504521	0.54505	0.654781	0.4251	-1.02334	0.41655	conserved hypothetical protein
FGSG_01168	-0.682392	0.7002	0.297328	0.7821	0.256869	0.80315	-0.521073	0.71785	conserved hypothetical protein
FGSG_01169	4.02435	0.0277	1.19474	0.2514	0.241955	0.814	1.0418	0.45655	conserved hypothetical protein
FGSG_01170	0.429476	0.7378	-0.31467	0.6933	0.465128	0.57075	0.728315	0.54605	hypothetical protein similar to glutaredoin
FGSG_01171	0.168353	1	-0.0286323	0.96855	-2.17377	0.28415	-0.447832	0.80305	conserved hypothetical protein
FGSG_01172	2.46387	0.1093	1.19208	0.22205	0.450024	0.6289	2.0572	0.1393	predicted protein
FGSG_01173	0.370573	0.76505	1.12607	0.1756	-0.611931	0.4625	0.999566	0.3994	conserved hypothetical protein
FGSG_01174	1.75612	0.2006	1.06848	0.2031	-0.80301	0.33395	2.45863	0.0607	peroisomal targeting signal receptor
FGSG_01175	-0.533624	0.7092	-0.498595	0.57925	0.60084	0.482	-3.488	0.04305	ribosome biogenesis protein RPF2
FGSG_01176	0.0154705	0.99035	-0.780834	0.3402	0.0411984	0.9592	-1.32984	0.27395	conserved hypothetical protein
FGSG_01177	2.7459	0.0601	0.623111	0.44355	0.128059	0.8758	-0.622306	0.61655	cystathionine gamma-lyase
FGSG_01178	1.01725	0.46885	1.07829	0.2265	0.301727	0.7327	1.05883	0.42095	conserved hypothetical protein
FGSG_01179	-0.469619	0.72745	0.637949	0.46075	-0.291523	0.74	-0.0693319	0.95495	hypothetical protein
FGSG_01180									predicted protein
FGSG_01181	0.28769	0.8438	-0.928326	0.35325	0.748814	0.4073	-1.16222	0.40335	conserved hypothetical protein
FGSG_01182	-0.375831	0.7759	0.297317	0.7248	-0.00174128	0.9982	-0.665899	0.60505	predicted protein
FGSG_01183	1.18852	0.4891	1.00995	0.29875	-0.938631	0.31485	0.800258	0.59475	conserved hypothetical protein
FGSG_01184	1.09221	0.4014	-0.0356102	0.96205	0.503691	0.5404	-0.786017	0.52605	mitotic control protein dis3
FGSG_01185	0.226906	0.8572	0.326206	0.6958	0.758236	0.3628	-3.24716	0.02355	nuclear GTP-binding protein NUG1
FGSG_01186	-2.0962	0.36835	0.0281568	0.9822	0.595606	0.56855	0.61657	0.66415	conserved hypothetical protein
FGSG_01187	-0.719409	0.598	-0.765077	0.38175	0.163411	0.84745	-0.673895	0.60315	hypothetical protein similar to splicing factor 3a subunit 2
FGSG_01188	0.567413	0.67725	0.900283	0.287	0.153679	0.8574	0.382701	0.74855	serine/threonine-protein kinase cot-1
FGSG_01189	0.481966	0.70075	-0.309547	0.70515	0.639335	0.4448	-2.89974	0.0329	mitochondrial import inner membrane translocase subunit tim-54
FGSG_01190	-0.90455	0.57835	0.240636	0.8031	-0.0165106	0.98525	0.643566	0.63335	conserved hypothetical protein
FGSG_01191	2.47368	0.09805	0.570234	0.49365	1.33762	0.12905	-0.116473	0.922	conserved hypothetical protein
FGSG_01192									predicted protein
FGSG_01193	0.337652	0.79015	0.0601455	0.94015	0.141278	0.86105	0.233237	0.8484	conserved hypothetical protein
FGSG_01194	0.61484	0.64675	-0.0767065	0.9288	0.285372	0.73385	1.3255	0.27735	conserved hypothetical protein
FGSG_01195	-1.51161	0.2496	-1.58212	0.06075	0.109415	0.899	-1.75556	0.15925	hypothetical protein
FGSG_01196	1.28076	0.525	1.46146	0.4617	2.84755	0.3217	1.95896	0.4235	hypothetical protein similar to calcium P-type ATPase )
FGSG_01197	-0.495183	0.714	0.333309	0.69595	0.0970944	0.90485	0.177899	0.89215	conserved hypothetical protein
FGSG_01198	1.41172	0.3218	-0.23438	0.77275	0.329823	0.69915	0.167183	0.8859	hypothetical protein similar to proteasome regulatory particle subunit Rpt4
FGSG_01199	-1.30098	0.47865	-0.146054	0.8939	0.693199	0.46345	-1.97226	0.24045	glucosamine-fructose-6-phosphate aminotransferase
FGSG_01200	1.43436	0.311	0.51631	0.53855	-0.566996	0.49915	0.781972	0.5218	hypothetical protein similar to 20S proteasome subunit
FGSG_01201	0.378773	0.76635	0.312523	0.7021	-0.0100385	0.9894	0.813988	0.4937	predicted protein
FGSG_01202	0.579769	0.71215	0.696225	0.4724	1.06592	0.2606	0.829221	0.5438	conserved hypothetical protein
FGSG_01203	-0.0249304	0.98475	-0.0503707	0.95075	0.382025	0.6433	-0.16314	0.8865	conserved hypothetical protein
FGSG_01204	-2.71372	0.0587	-0.948651	0.25505	0.461256	0.59735	-0.000763297	0.99925	hypothetical protein similar to rho GTPase activator Lrg11
FGSG_01205	-0.295983	0.8338	-1.84772	0.0672	-0.444829	0.6347	0.0747226	0.953	conserved hypothetical protein
FGSG_01206	1.03779	0.43125	0.967616	0.259	-0.478839	0.57535	0.586891	0.6403	conserved hypothetical protein
FGSG_01207	1.41607	0.28645	0.628474	0.44745	-0.803566	0.33255	1.39226	0.25145	hypothetical protein similar to ubiquitin conjugating enzyme
FGSG_01208	0.688946	0.59015	0.594036	0.46765	-0.404972	0.62895	-0.738949	0.556	replication factor C subunit 2
FGSG_01209	-0.625442	0.67155	1.00438	0.2565	0.0481911	0.95285	0.598295	0.6491	conserved hypothetical protein
FGSG_01210	-0.856856	0.5141	-0.229217	0.78115	0.195248	0.81425	-0.0410053	0.97505	hypothetical protein similar to pre-mRNA splicing helicase
FGSG_01211	-1.10288	0.42215	-0.507991	0.54525	-0.188801	0.8292	-1.11497	0.35785	conserved hypothetical protein
FGSG_01212	0.191841	0.8899	0.51638	0.5563	-0.578346	0.5136	-0.362616	0.78425	conserved hypothetical protein
FGSG_01213	-1.84525	0.24875	0.299639	0.73035	0.42729	0.6234	0.419718	0.74945	conserved hypothetical protein
FGSG_01214	1.09136	0.42975	0.530705	0.5455	0.0249676	0.97535	-0.0252277	0.984	predicted protein
FGSG_01215	-0.700326	0.5876	-0.987999	0.23345	-0.476255	0.55895	-0.47978	0.69065	hypothetical protein similar to translocation protein Sec66
FGSG_01216	0.541765	0.7085	-0.277535	0.7396	-0.710572	0.41545	-1.42271	0.2513	hypothetical protein similar to npl4 protein
FGSG_01217	-0.784652	0.58395	0.993467	0.2787	0.407702	0.6564	-1.73586	0.17365	carbamoyl-phosphate synthase arginine-specific large chain
FGSG_01218									predicted protein
FGSG_01219	0.843799	0.54565	0.00184234	0.9962	0.825443	0.3438	-0.0174549	0.98925	hypothetical protein
FGSG_01220	-1.48503	0.3348	-0.842517	0.36215	0.203314	0.8117	-0.33119	0.8013	conserved hypothetical protein
FGSG_01221	0.966514	0.5256	1.24614	0.1944	0.0919928	0.924	3.74702	0.0093	hypothetical protein similar to 2,4-dihydroyhept-2-ene-1,7-dioic acid aldolase
FGSG_01222	0.36849	0.77355	0.00684657	0.99295	-0.465304	0.57485	-0.861257	0.4899	hypothetical protein similar to CORD and CS domain protein
FGSG_01223	1.13535	0.56935	-0.303094	0.82345	-1.21053	0.42595	2.80601	0.09635	conserved hypothetical protein
FGSG_01224	-1.45589	0.27425	-1.17281	0.159	-1.05246	0.2065	0.816076	0.49785	conserved hypothetical protein
FGSG_01225	-0.34831	0.78645	-0.430496	0.5965	-0.655173	0.42495	-0.219438	0.8503	conserved hypothetical protein
FGSG_01226	0.2399	0.85055	0.0731778	0.9292	-0.0933885	0.91105	0.348453	0.77135	F-actin capping protein subunit beta
FGSG_01227	-0.174813	0.88925	-0.0443638	0.95375	-0.107486	0.8942	-0.245339	0.84	hypothetical protein similar to NAD dependent epimerase/dehydratase family protein
FGSG_01228	0.20203	0.8837	-1.54941	0.0722	-1.05046	0.23665	0.933384	0.4845	conserved hypothetical protein
FGSG_01229	0.263007	0.83755	-0.517213	0.53625	-0.551256	0.5062	-0.869808	0.4617	hypothetical protein similar to cystathionine beta-synthase beta-thionase
FGSG_01230	-3.03917	0.03805	-2.01535	0.01945	-0.959287	0.254	-1.47131	0.226	mitochondrial phosphate carrier protein 2
FGSG_01231	-0.351114	0.7942	-0.0193509	0.9831	0.0563701	0.94875	-0.596828	0.62545	hypothetical protein similar to CREB
FGSG_01232	1.17793	0.39485	-0.616311	0.49785	0.0464388	0.95555	-0.244315	0.8522	hypothetical protein
FGSG_01233	-0.56218	0.6923	0.809501	0.3467	0.0377967	0.96465	0.281243	0.8266	conserved hypothetical protein
FGSG_01234	-0.383014	0.78675	0.185434	0.8278	0.00983572	0.98975	0.189625	0.8837	adenylate cyclase
FGSG_01235	-1.09664	0.4332	0.103986	0.90255	-0.198852	0.8154	1.43805	0.25625	oligo-1,6-glucosidase
FGSG_01236	0.275741	0.82565	-0.594689	0.4665	-0.326615	0.68785	0.391137	0.7379	proteasome component PUP3
FGSG_01237	1.75172	0.21825	0.669657	0.4189	-0.96602	0.24985	0.257799	0.82575	conserved hypothetical protein
FGSG_01238	0.916475	0.48345	-0.655031	0.4459	0.268119	0.7496	-1.29561	0.3224	hypothetical protein
FGSG_01239	0.193137	0.9043	0.0538321	0.9645	-0.213605	0.8905	0.239569	0.8963	predicted protein
FGSG_01240	-1.34214	0.32205	-0.188371	0.818	-1.22082	0.15375	-0.241875	0.8416	hypothetical protein similar to etracellular triacylglycerol lipase
FGSG_01241	0.453264	0.763	-0.139248	0.87735	-0.169242	0.85205	0.93626	0.5065	conserved hypothetical protein
FGSG_01242	1.47367	0.29435	1.35295	0.1317	0.564261	0.5224	1.7303	0.19175	predicted protein
FGSG_01243	-0.802956	0.54365	-0.0484552	0.9552	-0.0110437	0.98875	0.734234	0.53955	hypothetical protein similar to SacI domain and endonuclease/eonuclease/phosphatase family protein
FGSG_01244	-0.471711	0.72045	-0.357385	0.6604	0.01577	0.98395	-0.670115	0.57395	conserved hypothetical protein
FGSG_01245	-0.234889	0.85595	-1.353	0.10785	-0.0288187	0.96945	-1.89908	0.1338	cytochrome c peroidase, mitochondrial precursor
FGSG_01247	-0.439682	0.7401	-0.929031	0.2794	0.178078	0.82885	-0.235986	0.85505	hypothetical protein
FGSG_01248	1.69656	0.2302	0.445947	0.58385	0.143039	0.86315	1.3278	0.2815	threonyl-tRNA synthetase
FGSG_01249	-0.815059	0.52645	0.529653	0.5168	0.655909	0.4286	1.81173	0.1462	conserved hypothetical protein
FGSG_01250	-2.51043	0.07505	-0.928775	0.26165	-0.126074	0.87875	0.840186	0.48695	conserved hypothetical protein
FGSG_01251	0.172975	0.90155	0.789103	0.3701	0.96653	0.26355	0.0140254	0.99115	conserved hypothetical protein
FGSG_01252	0.115817	0.92695	0.227495	0.78055	0.712861	0.41235	0.668529	0.56805	conserved hypothetical protein
FGSG_01253									predicted protein
FGSG_01254	2.32397	0.10115	0.267048	0.76295	0.475058	0.5876	-1.2403	0.3574	hypothetical protein similar to met-10 gene
FGSG_01255	-2.08865	0.17605	-0.98094	0.27725	-0.645946	0.4584	-2.58719	0.07225	hypothetical protein similar to DNA repair family protein
FGSG_01256	0.762605	0.5924	-0.666277	0.4267	0.185378	0.83945	-1.90111	0.13145	hypothetical protein similar to open reading frame
FGSG_01257	-1.0827	0.40455	-0.875658	0.28855	0.444862	0.5992	-0.413599	0.7262	conserved hypothetical protein
FGSG_01258	5.09205	0.2565	2.4266	0.1134	1.61299	0.3549			conserved hypothetical protein
FGSG_01261	-0.309195	0.86555	0.91733	0.4153	0.579747	0.5887	1.90975	0.195	predicted protein
FGSG_01263	-0.572417	0.66405	-0.84225	0.33515	0.636098	0.4448	0.187809	0.88565	conserved hypothetical protein
FGSG_01264	0.343603	0.80215	0.43379	0.6195	0.416337	0.61975	0.497181	0.7027	conserved hypothetical protein
FGSG_01265	-0.669968	0.6366	-0.738985	0.38825	0.344736	0.7061	-1.36897	0.27365	sarcoplasmic/endoplasmic reticulum calcium ATPase 2
FGSG_01266	-0.652629	0.69855	-0.902227	0.40125	-0.98359	0.34	-1.058	0.45745	conserved hypothetical protein
FGSG_01267	-3.28483	0.06335	-0.970146	0.337	-0.94363	0.33425	-0.971531	0.5489	conserved hypothetical protein
FGSG_01268	-1.90469	0.1833	-1.44535	0.1081	-0.316284	0.70605	1.54667	0.212	conserved hypothetical protein
FGSG_01269									predicted protein
FGSG_01270	0.168654	0.90705	0.190556	0.8393	0.676077	0.44765	-0.108682	0.9386	conserved hypothetical protein
FGSG_01271	-1.31055	0.3437	0.68599	0.40745	-1.08343	0.2107	1.11263	0.3654	conserved hypothetical protein
FGSG_01272	-0.0537476	0.9695	0.294193	0.71945	0.250504	0.7746	0.970819	0.4533	chitin synthase 4
FGSG_01273	0.00946607	0.9937	-0.810659	0.32915	0.662101	0.41745	-0.827895	0.49965	hypothetical protein similar to chitin synthase activator
FGSG_01274	0.579685	0.65285	0.406528	0.62495	-0.249869	0.76885	-0.10016	0.93515	hypothetical protein
FGSG_01275	-0.429619	0.7517	0.0533345	0.9503	0.661758	0.42335	-0.841133	0.5123	conserved hypothetical protein
FGSG_01276	0.124304	0.9339	-0.96104	0.34325	0.097549	0.91655	-0.0701538	0.9593	predicted protein
FGSG_01277	0.0526678	0.97425	-1.10555	0.2274	-0.44172	0.63985	-2.27722	0.09925	conserved hypothetical protein
FGSG_01278	2.98459	0.05555	0.704253	0.3889	0.492952	0.5452	-0.475947	0.69195	conserved hypothetical protein
FGSG_01279	-1.30403	0.3962	-0.26003	0.77765	-0.585825	0.53565	-0.718253	0.6091	glucose-6-phosphate 1-dehydrogenase
FGSG_01280	0.789192	0.54055	-0.908978	0.2927	1.05748	0.2066	0.482744	0.694	conserved hypothetical protein
FGSG_01281	-0.447837	0.7311	-0.208605	0.79965	0.626536	0.4454	-0.462314	0.7077	conserved hypothetical protein
FGSG_01282	-0.0514069	0.9699	-0.857165	0.29235	-0.217921	0.7952	-1.02025	0.39755	conserved hypothetical protein
FGSG_01283	0.20068	0.8968	-0.64633	0.4634	-1.06682	0.23905	0.0290295	0.98485	hypothetical protein similar to family 20 chitobiase
FGSG_01284			1.3703	0.3743			1.30239	0.52695	hypothetical protein similar to cytochrome P450 alkane hydroylase
FGSG_01285	3.37934	0.02925	1.52931	0.1004	-0.29757	0.74305	2.0521	0.1316	hypothetical protein similar to amino transferase
FGSG_01286					0.524963	0.7689			predicted protein
FGSG_01287	0.0633521	0.96055	0.0420577	0.95795	0.264639	0.747	1.00073	0.40665	conserved hypothetical protein
FGSG_01288	0.775628	0.55105	0.597637	0.47115	0.389026	0.639	0.789135	0.52665	casein kinase II subunit beta-2
FGSG_01289	-0.0154103	0.9928	-1.22401	0.17425	0.597588	0.52735	-2.44254	0.07495	conserved hypothetical protein
FGSG_01290	-0.515206	0.6925	-1.17469	0.16155	0.457496	0.57695	-1.55147	0.22595	60S ribosomal protein RML2, mitochondrial precursor
FGSG_01291	-0.617485	0.66065	0.190386	0.83185	-0.402759	0.65365	-0.0558217	0.9647	G2/mitotic-specific cyclin-B
FGSG_01292	0.784386	0.57785	-0.119853	0.89295	-0.0975304	0.91255	0.691979	0.59975	conserved hypothetical protein
FGSG_01293	2.61258	0.07535	0.455724	0.58105	0.994167	0.23095	1.47649	0.22765	conserved hypothetical protein
FGSG_01294	0.622268	0.67785	0.667274	0.4753	-1.44205	0.14925	1.74262	0.2	conserved hypothetical protein
FGSG_01295	0.478341	0.7234	0.444716	0.6043	0.151865	0.85815	-0.190844	0.8818	conserved hypothetical protein
FGSG_01296	1.79729	0.3286	0.0326575	0.9765	1.31328	0.23055	1.59382	0.28515	conserved hypothetical protein
FGSG_01298	1.35309	0.40095	0.510371	0.5769	-0.607416	0.50635	-1.82764	0.15105	conserved hypothetical protein
FGSG_01299	-0.632769	0.62125	-0.982884	0.2375	-0.00181172	0.9972	-1.23712	0.3229	hypothetical protein similar to pre-mRNA splicing factor Prp31
FGSG_01300	0.139655	0.9126	-0.361348	0.6536	-0.0983057	0.90265	-0.5707	0.63545	pre-mRNA-splicing factor clf1
FGSG_01301	-0.367002	0.82535	-0.697791	0.4597	0.111403	0.90975	-2.08135	0.14425	conserved hypothetical protein
FGSG_01302									conserved hypothetical protein
FGSG_01303									predicted protein
FGSG_01304	1.21958	0.35945	-0.220315	0.7955	-0.124777	0.8812	-1.89879	0.1715	conserved hypothetical protein
FGSG_01306	0.971237	0.46525	-0.0102803	0.99155	-0.0767503	0.9261	0.0701773	0.95555	hypothetical protein similar to SFT2 domain protein
FGSG_01307	2.03212	0.16345	1.32421	0.1224	-0.759591	0.35835	1.06247	0.3826	conserved hypothetical protein
FGSG_01308	0.974643	0.48065	0.704445	0.4215	-0.266104	0.76125	1.31731	0.31075	conserved hypothetical protein
FGSG_01309	0.549653	0.67495	-0.0626254	0.94085	0.08216	0.9205	0.479561	0.70055	hypothetical protein similar to ethanolamine kinase
FGSG_01310	-0.0510038	0.96765	0.815292	0.32175	1.38718	0.1015	1.30436	0.28405	conserved hypothetical protein
FGSG_01311	-0.0786848	0.94855	0.345063	0.66955	2.07185	0.0214	-1.92158	0.1349	hypothetical protein similar to MFS phosphate transporter
FGSG_01312	0.665221	0.60705	-0.208944	0.7967	0.946064	0.2638	0.615467	0.6009	hypothetical protein similar to serine threonine protein kinase
FGSG_01313	0.51676	0.69525	-0.493256	0.56465	0.528778	0.5283	0.0467214	0.96925	conserved hypothetical protein
FGSG_01314	2.22568	0.1383	0.618009	0.4507	0.396489	0.6386	-1.08166	0.3734	eukaryotic translation initiation factor 3 subunit 7
FGSG_01315	-0.180496	0.89245	-1.12092	0.17855	-0.380721	0.6476	-2.21866	0.09	hypothetical protein
FGSG_01316	0.343533	0.81415	0.00919115	0.99045	-0.680993	0.4399	0.584854	0.65425	hypothetical protein similar to actin binding protein
FGSG_01317	-0.0167307	0.98915	0.323525	0.69245	-1.14913	0.16655	-0.967794	0.42255	hypothetical protein similar to monothiol glutaredoin-4
FGSG_01318	2.89942	0.0598	-0.190826	0.8127	0.962148	0.2519	-0.911469	0.4521	conserved hypothetical protein
FGSG_01319	0.765781	0.6022	0.379154	0.6913	-0.208615	0.8207	-0.429433	0.7535	conserved hypothetical protein
FGSG_01320	-0.0460187	0.9707	0.172823	0.83185	0.891288	0.31415	-0.30794	0.79345	dynamin-1
FGSG_01321	-1.17178	0.38565	0.296526	0.7219	-1.47533	0.0964	0.756973	0.53835	conserved hypothetical protein
FGSG_01322	0.394842	0.7553	-0.30648	0.7028	-0.405739	0.6277	-0.192713	0.8696	hypothetical protein similar to SMT3
FGSG_01323	-0.387169	0.76415	-0.192634	0.81375	0.140593	0.86565	-0.258732	0.82715	conserved hypothetical protein
FGSG_01324	-0.187659	0.88	0.0998681	0.90215	-1.1377	0.17205	-0.78158	0.5136	conserved hypothetical protein
FGSG_01325	-0.108943	0.93215	-0.627442	0.44345	0.0259317	0.9746	-0.179519	0.878	conserved hypothetical protein
FGSG_01326	0.783893	0.59225	0.522913	0.5477	0.077745	0.93255	-1.16978	0.3502	hypothetical protein similar to Frp1
FGSG_01327	1.35753	0.3297	0.555533	0.52175	-0.394022	0.65935	1.28131	0.31935	hypothetical protein
FGSG_01328	-0.16035	0.9028	-0.140314	0.85945	-0.854632	0.30675	0.445949	0.71175	hypothetical protein similar to vacuolar ATP synthase subunit c
FGSG_01329	0.631092	0.6294	1.05007	0.2098	-0.106229	0.9008	-0.823579	0.5264	adenylyl-sulfate kinase
FGSG_01330	1.91611	0.1596	-0.126471	0.87675	1.37668	0.1045	-2.10014	0.12405	hypothetical protein similar to thioesterase family protein
FGSG_01331	-2.13193	0.12795	-1.34919	0.1151	-0.821992	0.3536	-1.99365	0.1154	conserved hypothetical protein
FGSG_01332	-0.73451	0.5714	0.00303385	0.9965	0.618304	0.4569	-3.52299	0.0121	conserved hypothetical protein
FGSG_01333	-0.700304	0.64125	-0.383712	0.6803	0.566452	0.51495	0.604848	0.64385	conserved hypothetical protein
FGSG_01334	-0.272819	0.84935	-0.68665	0.44855	-0.720083	0.42135	-0.484785	0.70865	hypothetical protein similar to EIG-1
FGSG_01335	0.855178	0.61195	0.265931	0.8056	-0.472415	0.66095	0.156013	0.90835	hypothetical protein
FGSG_01336	-0.963067	0.48875	0.274479	0.74395	-0.654217	0.4459	0.109979	0.93565	hypothetical protein similar to origin recognition comple subunit 1
FGSG_01337	0.30618	0.8084	-0.431438	0.5994	0.21871	0.79035	-0.71016	0.5677	pre-mRNA-splicing factor prp46
FGSG_01338	2.30795	0.11255	0.266354	0.77345	-0.287694	0.7498	1.03603	0.433	hypothetical protein similar to proteasome regulatory particle subunit Nas6
FGSG_01339	0.840935	0.5125	0.0928818	0.9068	0.157632	0.84865	0.106729	0.92815	conserved hypothetical protein
FGSG_01340	0.796846	0.5533	-1.40565	0.1403	1.93065	0.03005	0.207905	0.87135	hypothetical protein
FGSG_01341	0.690886	0.6754	-1.10769	0.2295	0.906233	0.3445	-1.85108	0.17925	conserved hypothetical protein
FGSG_01342	5.36029	0.0073	-1.45579	0.0893	1.61077	0.06905	-4.12474	0.00635	alternative oidase, mitochondrial precursor
FGSG_01343	2.77842	0.0539	0.333807	0.69885	0.684959	0.41465	-1.66877	0.2168	conserved hypothetical protein
FGSG_01344	-0.626984	0.6286	-1.10181	0.18345	-0.728436	0.3702	-1.54647	0.20965	hypothetical protein similar to mitochondrion biogenesis protein Mdm31
FGSG_01345	1.03036	0.4428	-0.691781	0.44025	0.550147	0.51905	-2.4235	0.0927	hypothetical protein similar to rRNA processing protein Rrp20
FGSG_01346	-0.553902	0.7476	-0.65858	0.50205	1.16546	0.2364	-0.624471	0.69285	enolase
FGSG_01347	-0.491128	0.7128	0.534909	0.51715	-0.887893	0.29245	1.29011	0.2902	conserved hypothetical protein
FGSG_01348	-0.135834	0.9156	-0.66825	0.4109	-0.30585	0.7118	-1.44868	0.2451	hypothetical protein similar to DNA lyase
FGSG_01349	0.0217477	0.98875	-1.9604	0.03105	-0.755309	0.4204	-1.35756	0.3061	diacylglycerol O-acyltransferase 2A
FGSG_01350	-1.29184	0.37765	-1.23477	0.16225	0.460637	0.6285	-2.29284	0.086	conserved hypothetical protein
FGSG_01351	-0.759731	0.6699	-1.85893	0.0686	-0.913456	0.35005	-0.483384	0.77725	conserved hypothetical protein
FGSG_01352	-3.04569	0.03605	-1.06201	0.1983	-0.279059	0.74325	-0.563834	0.64165	hypothetical protein similar to MFS amino acid transporter
FGSG_01353	0.663704	0.62275	0.319186	0.7181	0.234925	0.7803	0.442628	0.73395	histone deacetylase phd1
FGSG_01354	2.08834	0.1257	0.31644	0.70145	0.123498	0.87925	0.340876	0.77935	conserved hypothetical protein
FGSG_01355	-0.291357	0.84535	0.801379	0.39575	0.68799	0.4486	-0.185706	0.8893	conserved hypothetical protein
FGSG_01356	0.43481	0.77365	0.385416	0.68865	0.154127	0.8686	-0.888686	0.5326	acetate non-utilizing protein 9, mitochondrial precursor
FGSG_01357	1.52641	0.3364	0.32927	0.7511	1.11301	0.241	-0.35844	0.7989	hypothetical protein similar to ATP-dependent RNA helicase Hrh1
FGSG_01358	0.170853	0.90805	-0.363013	0.67205	0.485794	0.60265	-1.30914	0.30585	conserved hypothetical protein
FGSG_01359	2.27699	0.0998	-0.161623	0.84745	1.04626	0.20975	0.453531	0.71355	conserved hypothetical protein
FGSG_01360	-1.27387	0.36665	-1.25121	0.16585	-0.420178	0.62145	-0.280017	0.8312	conserved hypothetical protein
FGSG_01361	0.70139	0.5904	0.13612	0.87695	-0.135829	0.87285	1.35208	0.28305	uroporphyrinogen decarboylase
FGSG_01362	-0.741609	0.5634	-1.91273	0.0324	0.171889	0.8386	-0.678645	0.582	conserved hypothetical protein
FGSG_01363	-0.90709	0.49705	-1.94714	0.03395	0.113961	0.88945	-3.39174	0.0208	hypothetical protein
FGSG_01364	-0.243386	0.8491	-0.837878	0.3112	1.26774	0.14445	0.707063	0.55295	conserved hypothetical protein
FGSG_01365	-0.0896087	0.9425	0.197798	0.80765	0.588595	0.48265	-0.671733	0.57395	conserved hypothetical protein
FGSG_01366	-0.4592	1	-0.5498	0.7066	0.849525	0.49275	-0.656299	1	conserved hypothetical protein
FGSG_01368	-0.918899	0.48445	0.0843755	0.91605	-0.2277	0.78435	-0.239766	0.84405	hypothetical protein
FGSG_01369	-0.816096	0.55495	0.106935	0.89925	-0.451451	0.61625	0.0180056	0.98755	protein phosphatase PP2A regulatory subunit B
FGSG_01370	0.180967	0.88805	0.14412	0.8641	0.827136	0.31275	0.612567	0.6117	conserved hypothetical protein
FGSG_01371	0.273455	0.83725	-0.53478	0.52275	-0.154573	0.859	0.390776	0.75555	conserved hypothetical protein
FGSG_01372	-0.605366	0.6378	-0.120812	0.879	-0.0644564	0.9386	0.46373	0.6952	conserved hypothetical protein
FGSG_01373	0.793177	0.53625	-0.17087	0.8371	1.05697	0.2044	0.141201	0.90555	conserved hypothetical protein
FGSG_01374	1.02609	0.4841	0.428591	0.6476	1.39904	0.36595	1.78324	0.1892	conserved hypothetical protein
FGSG_01375	0.466543	0.7392	-0.588714	0.5164	0.891332	0.30405	0.419881	0.7439	conserved hypothetical protein
FGSG_01376	2.66446	0.0655	1.23954	0.14495	1.18624	0.1575	1.72083	0.16405	conserved hypothetical protein
FGSG_01377	1.09152	0.47315	0.85407	0.37245	0.189574	0.8389	1.48626	0.27645	conserved hypothetical protein
FGSG_01378	0.213793	0.8676	0.749029	0.37	-0.618644	0.46855	1.72823	0.1646	conserved hypothetical protein
FGSG_01379	-5.229	0.00635	-4.01141	0.0003	-1.21942	0.21275	1.5477	0.36955	conserved hypothetical protein
FGSG_01381	0.193344	0.8778	0.114327	0.88935	-0.0693211	0.9327	-0.0968953	0.9353	conserved hypothetical protein
FGSG_01382	-0.598306	0.65255	-0.332063	0.6888	-0.324809	0.69255	-0.485046	0.69055	hypothetical protein similar to transmembrane amino acid transporter protein family
FGSG_01383	-1.28387	0.3714	-0.559054	0.5311	0.483077	0.56345	-1.52065	0.25965	conserved hypothetical protein
FGSG_01384									predicted protein
FGSG_01385	0.374289	0.79215	-0.857743	0.36335	0.0415609	0.96345	-0.629781	0.6307	hypothetical protein
FGSG_01386	-0.617068	0.6293	0.105223	0.89695	0.890272	0.29445	-2.86495	0.0297	nucleolar GTP-binding protein 2
FGSG_01387	0.46459	0.7195	-0.622417	0.4432	0.413661	0.61105	-1.05887	0.39615	conserved hypothetical protein
FGSG_01388	-0.69977	0.6358	-0.109398	0.903	-0.748282	0.4132	-0.0309366	0.9801	hypothetical protein similar to ABC transporter Adp1
FGSG_01389	0.394824	0.76355	0.491359	0.56505	-0.438563	0.6019	1.74304	0.17035	conserved hypothetical protein
FGSG_01390	-0.659821	0.62885	-0.566363	0.49815	-0.282269	0.7456	-1.66563	0.1785	conserved hypothetical protein
FGSG_01391	0.38306	0.77245	-0.532226	0.51705	1.06998	0.2192	-3.22224	0.0174	elongation factor G 1, mitochondrial precursor
FGSG_01392	-1.12755	0.39465	-0.209583	0.8012	1.45218	0.08915	-2.35084	0.0791	homoisocitrate dehydrogenase, mitochondrial precursor
FGSG_01393	1.68051	0.2174	-0.104634	0.8959	0.409343	0.61825	-0.294261	0.8045	predicted protein
FGSG_01394	-0.651885	0.6304	-0.498626	0.56085	0.419985	0.62035	-1.3082	0.3282	conserved hypothetical protein
FGSG_01395	0.316524	0.81665	-1.05981	0.2349	0.949221	0.2581	-2.37913	0.0884	hypothetical protein similar to kynurenine 3-monooygenase
FGSG_01396									predicted protein
FGSG_01397	0.00873243	0.9948	-0.188634	0.8161	-0.0227238	0.97715	-0.0972503	0.93815	methionine aminopeptidase 1 precursor
FGSG_01398	0.349009	0.78505	0.184172	0.8175	-0.433954	0.59735	-0.576457	0.62905	conserved hypothetical protein
FGSG_01399	0.353846	0.7841	0.000286353	0.99895	0.133277	0.86785	-0.0428654	0.97265	hypothetical protein similar to mRNA splicing factor Prp17
FGSG_01400									conserved hypothetical protein
FGSG_01401	-2.91485	0.0977	0.298636	0.73065	0.469808	0.58165	1.56281	0.2233	predicted protein
FGSG_01402	-1.57872	0.26225	-1.28142	0.1477	-0.247436	0.76465	-0.509616	0.6917	conserved hypothetical protein
FGSG_01403	-3.35638	0.0326	-0.774979	0.3857	0.672664	0.47905	-1.25474	0.3363	conserved hypothetical protein
FGSG_01404	1.84081	0.1734	-1.17492	0.18335	2.20826	0.01545	0.144355	0.9048	conserved hypothetical protein
FGSG_01405	0.120738	0.9245	0.444236	0.58965	-0.0176553	0.9825	2.65077	0.0513	conserved hypothetical protein
FGSG_01406	0.581063	0.6812	0.569066	0.52635	-0.200636	0.82065	0.147604	0.91275	hypothetical protein similar to carbamoyl-phosphate synthase
FGSG_01407	-1.11004	0.4158	0.180603	0.8253	1.28654	0.12	-0.126758	0.9206	conserved hypothetical protein
FGSG_01408	-2.07285	0.13355	-1.50762	0.0743	-0.780798	0.36225	-0.48855	0.6848	FK506-binding protein 2 precursor
FGSG_01409	-0.135206	0.9209	-0.112258	0.89365	-0.54385	0.51725	0.642976	0.59525	conserved hypothetical protein
FGSG_01410	0.709992	0.6257	-0.492329	0.5484	0.477558	0.59565	-0.674922	0.58035	myosin-5
FGSG_01411	-1.34619	0.3391	-0.672003	0.4379	-0.0984379	0.9065	-0.0922388	0.94135	palmitoyltransferase PFA4
FGSG_01412	-0.975758	0.47105	-0.161677	0.8542	-0.455569	0.57915	-0.223091	0.8579	conserved hypothetical protein
FGSG_01413	-0.474498	0.7143	-0.742052	0.36835	1.38236	0.10425	-1.08934	0.39255	conserved hypothetical protein
FGSG_01414	-0.96674	0.47415	-0.785691	0.3444	0.529332	0.55065	-0.437492	0.7157	hypothetical protein
FGSG_01415	-0.556928	0.66345	-0.891063	0.2868	-0.432626	0.5974	-0.235514	0.84585	conserved hypothetical protein
FGSG_01417	-1.30537	0.3516	1.55565	0.0676	0.969974	0.24065	2.93073	0.0304	O-acetylhomoserine
FGSG_01418	2.21153	0.11415	0.931986	0.28735	-0.756726	0.3931	0.50069	0.7044	hypothetical protein
FGSG_01419	1.3844	0.31835	0.369273	0.65245	-2.05798	0.0219	2.60008	0.0631	hypothetical protein similar to AMP-binding protein
FGSG_01420	0.352009	0.791	0.148474	0.8618	0.403227	0.63375	1.08869	0.3901	conserved hypothetical protein
FGSG_01421	-1.10499	0.40665	-0.915468	0.26705	-0.141756	0.87185	0.174698	0.88755	mitochondrial DNA replication protein YHM2
FGSG_01422	-0.0678479	0.96465	-0.753694	0.40445	1.02462	0.2866	-2.47926	0.2983	citrate synthase, mitochondrial precursor
FGSG_01424	2.62576	0.0862	0.415504	0.66225	0.444432	0.62375	2.25021	0.10565	conserved hypothetical protein
FGSG_01425	-1.58304	0.41105	-1.74309	0.12385	0.466958	0.61625	-2.69099	0.15805	plasma membrane ATPase
FGSG_01426	0.0144256	0.97865	0.116399	0.90965	1.0082	0.30235	-0.540679	0.70845	conserved hypothetical protein
FGSG_01428	2.25354	0.10825	1.37427	0.12305	0.633559	0.46215	1.18645	0.35945	conserved hypothetical protein
FGSG_01429	1.05303	0.42345	0.23136	0.77835	0.977493	0.24475	0.0543637	0.964	conserved hypothetical protein
FGSG_01430	-1.9026	0.24975	-0.656985	0.48765	0.923391	0.33725	1.01188	0.54665	hypothetical protein similar to ribitol kinase
FGSG_01431	-0.380646	0.7673	-1.15753	0.1655	0.0585877	0.9438	0.0513939	0.96415	conserved hypothetical protein
FGSG_01432	-1.98843	0.14375	-1.11943	0.17685	0.358522	0.66525	-1.23802	0.31275	conserved hypothetical protein
FGSG_01433	-0.538064	0.67565	0.382178	0.6427	-0.601527	0.47195	3.96412	0.0164	glutamate synthase precursor
FGSG_01434	0.171359	0.89985	0.835395	0.33425	0.053261	0.95215	1.03243	0.4205	conserved hypothetical protein
FGSG_01435	0.205485	0.87925	-1.2653	0.1806	-0.321523	0.71465	-0.342577	0.792	hypothetical protein similar to v-SNARE
FGSG_01436	0.804935	0.53105	-0.316479	0.70315	-0.0316414	0.9673	0.445175	0.70325	hypothetical protein
FGSG_01437	-0.573643	0.66225	-0.494172	0.55665	-0.0960051	0.9012	0.348276	0.76795	conserved hypothetical protein
FGSG_01438	2.06456	0.14315	0.735612	0.40405	1.04434	0.2265	0.610554	0.6442	conserved hypothetical protein
FGSG_01439	0.431912	0.73475	-0.503668	0.54155	0.126432	0.87485	0.561664	0.6396	conserved hypothetical protein
FGSG_01440	0.062027	0.9608	-1.79952	0.04415	2.28637	0.0136	-5.01398	0.0102	conserved hypothetical protein
FGSG_01442	1.04974	0.43535	1.07984	0.1995	0.768527	0.37455	0.815393	0.49095	conserved hypothetical protein
FGSG_01443	2.85001	0.05855	0.839829	0.3692	0.571934	0.523	-0.174301	0.898	conserved hypothetical protein
FGSG_01444	0.529105	0.71555	-0.716918	0.47345	0.506239	0.57485	-1.08387	0.4369	conserved hypothetical protein
FGSG_01445	0.233844	0.8631	-0.349046	0.66465	0.144314	0.86865	-1.55293	0.20965	hypothetical protein similar to 6-phosphofructo-2-kinase
FGSG_01446	0.59473	0.67895	-0.563874	0.5486	1.74982	0.04865	-2.38042	0.1082	hypothetical protein similar to small nucleolar ribonucleoprotein comple subunit SOF1
FGSG_01447	-0.18093	0.8866	-0.898203	0.28245	0.0627635	0.93735	-1.05109	0.39855	DNA-directed RNA polymerase II 33 kDa polypeptide
FGSG_01448	2.59011	0.07555	-0.0398005	0.9638	1.66195	0.06555	-1.38455	0.32145	hypothetical protein similar to mitochondrial dicarboylate carrier
FGSG_01449	1.52309	0.267	0.328767	0.70555	1.23173	0.1545	-0.0292792	0.9821	hypothetical protein similar to phenylalanyl-tRNA synthetase subunit alpha PodG
FGSG_01450	1.64954	0.2903	-0.706815	0.40345	2.40195	0.01625	-2.04639	0.1066	conserved hypothetical protein
FGSG_01451	0.397514	0.8249	-1.50227	0.3024	-0.124598	0.91455	0.0787396	0.9568	conserved hypothetical protein
FGSG_01452	1.98048	0.1842	1.02502	0.27225	1.07084	0.23805	-0.0461318	0.97285	conserved hypothetical protein
FGSG_01453	-0.567254	0.6716	-0.965584	0.2778	0.346037	0.6748	0.671732	0.59875	conserved hypothetical protein
FGSG_01454	1.08037	0.4003	0.971559	0.24295	-1.16217	0.1768	1.94534	0.1199	conserved hypothetical protein
FGSG_01455	-1.13454	0.3903	0.200085	0.81005	-1.86753	0.03145	-2.47966	0.06075	predicted protein
FGSG_01457	1.04072	0.4218	0.762567	0.3643	0.720018	0.38605	-1.24652	0.34775	hypothetical protein
FGSG_01458									predicted protein
FGSG_01459	7.01703	0.1234	1.7254	0.21105	1.11065	0.4188	1.72516	0.3313	predicted protein
FGSG_01460			0.785386	0.68005	2.00242	0.2205			predicted protein
FGSG_01461	2.14822	0.12085	-0.117833	0.8874	2.28604	0.0115	-0.784462	0.536	hypothetical protein
FGSG_01462	2.58788	0.0695	-0.256939	0.7578	1.7597	0.0427	-1.11377	0.38995	hypothetical protein similar to pyridoamine phosphate oidase family protein
FGSG_01463	1.68039	0.21355	0.949741	0.25145	0.381196	0.63865	0.838192	0.4913	conserved hypothetical protein
FGSG_01464	0.0173728	0.98925	-0.956128	0.24415	0.593539	0.47885	0.372948	0.74985	serine/threonine-protein phosphatase PP1-1
FGSG_01465	-0.0633277	1	0.109275	0.9271	0.186089	0.8754	-2.58232	0.2936	conserved hypothetical protein
FGSG_01466	-0.976188	0.4716	-0.890757	0.3016	-0.305043	0.7159	-0.149162	0.9014	hypothetical protein similar to secretory protein SSP120
FGSG_01467	-0.174434	0.89295	0.0651784	0.93795	-0.422938	0.6124	-1.54999	0.23665	conserved hypothetical protein
FGSG_01468	0.449503	0.75075	-0.302761	0.74455	-0.172985	0.84885	-0.467829	0.72715	predicted protein
FGSG_01469	-0.345283	0.8088	-0.628115	0.48495	-0.061569	0.9448	1.68285	0.1884	hypothetical protein similar to 3-ooacyl-(acyl-carrier-protein) reductase
FGSG_01470	0.749687	0.57195	-0.446681	0.5855	0.293052	0.731	-3.15695	0.01805	zinc-finger protein ZPR1
FGSG_01472	1.51666	0.25275	-0.336943	0.6955	1.58261	0.0663	-0.334302	0.798	predicted protein
FGSG_01473	0.302447	0.8195	-0.532977	0.52015	-0.126213	0.88155	0.691281	0.5701	hypothetical protein similar to cyclin dependent kinase Pho85
FGSG_01474									predicted protein
FGSG_01475	-0.372216	0.7735	-0.504633	0.53935	0.343854	0.6872	0.218808	0.85155	cell division protease ftsH
FGSG_01476	-3.86771	0.022	-1.04518	0.20595	-0.77989	0.3453	-0.351774	0.76445	hypothetical protein similar to ketoreductase
FGSG_01477			0.781137	0.58585			1.75748	0.3075	predicted protein
FGSG_01478	0.445767	0.7432	-0.0973344	0.9135	-0.330664	0.70305	0.160187	0.9002	conserved hypothetical protein
FGSG_01479	0.238144	0.8779	0.00950343	0.99245	-0.255922	0.7865	0.243825	0.8555	predicted protein
FGSG_01480	0.760831	0.5741	0.718201	0.4084	-0.35372	0.6836	-0.0508439	0.96755	conserved hypothetical protein
FGSG_01481	-0.00568643	0.99645	-0.0379109	0.96315	-0.27311	0.7405	0.101258	0.92945	hypothetical protein similar to arrestin domain protein
FGSG_01482									conserved hypothetical protein
FGSG_01483			0.731869	1					predicted protein
FGSG_01484	-0.767908	0.62575	-0.922824	0.37095	-1.06628	0.28145	1.26335	0.3533	hypothetical protein similar to monosaccharide transporter
FGSG_01485	1.71366	0.2179	1.52963	0.07445	-0.445833	0.58465	2.52956	0.0602	conserved hypothetical protein
FGSG_01486	2.20077	0.1235	0.745658	0.4092	0.719524	0.4119	0.406613	0.75225	phospho-2-dehydro-3-deoyheptonate aldolase
FGSG_01487	0.372123	0.805	-1.24528	0.23055	0.081749	0.92935	1.27362	0.34575	hypothetical protein
FGSG_01488	0.132712	0.9158	1.07584	0.1984	-0.801303	0.35025	1.3994	0.25525	conserved hypothetical protein
FGSG_01489	-0.727808	0.57085	-1.7929	0.0398	-0.00243185	0.9966	-1.19835	0.33755	conserved hypothetical protein
FGSG_01490	0.158416	0.90155	-0.159306	0.85155	0.39173	0.6383	-2.34772	0.0959	conserved hypothetical protein
FGSG_01491	-0.947603	0.5712	-0.225604	0.8223	0.913702	0.3307	-0.727787	0.60045	predicted protein
FGSG_01492									predicted protein
FGSG_01493	2.87	0.0663	0.104523	0.9166	0.266498	0.77215	1.2399	0.3611	conserved hypothetical protein
FGSG_01494	-0.396298	0.7863	0.2698	0.7694	-2.45858	0.02735	0.631945	0.6349	predicted protein
FGSG_01495	-0.849842	0.54435	0.502206	0.5571	-1.17217	0.1886	-0.768735	0.55435	conserved hypothetical protein
FGSG_01496	2.75677	0.11805	0.911345	0.4022	1.69249	0.0978	0.123184	0.93015	hypothetical protein similar to sulfatase
FGSG_01497	-0.714556	0.59045	1.29881	0.12115	-1.61842	0.06895	2.12181	0.0944	hypothetical protein similar to ras GTPase activating protein
FGSG_01498	-0.794125	0.53865	-0.867224	0.3012	-0.344348	0.67055	-2.0829	0.10585	hypothetical protein similar to YagE family protein
FGSG_01499	0.09357	0.9483	-0.121842	0.88175	0.244771	0.7846	-0.791913	0.52205	conserved hypothetical protein
FGSG_01500									predicted protein
FGSG_01501	-0.36756	0.77765	-1.14847	0.1677	1.3937	0.1086	0.234798	0.8403	hypothetical protein similar to CLAP1
FGSG_01502	1.05199	0.4154	0.958611	0.2491	-0.844221	0.31375	0.60482	0.607	conserved hypothetical protein
FGSG_01503	1.58282	0.23615	0.0113782	0.9897	0.10124	0.90485	0.849148	0.4792	conserved hypothetical protein
FGSG_01504	1.46111	0.29695	-0.485523	0.54675	0.326253	0.69255	-1.06739	0.3779	60S ribosomal protein L31
FGSG_01505	0.0614582	0.9611	0.79599	0.34165	-0.246855	0.76875	0.799943	0.52035	ubiquitin-conjugating enzyme E2-20 kDa
FGSG_01506	1.23767	0.37585	0.618775	0.4947	0.459596	0.598	0.826833	0.5326	hypothetical protein similar to serine/threonine protein kinase
FGSG_01507	1.62525	0.22585	-0.0987911	0.9083	2.11673	0.0165	-1.00564	0.44205	predicted protein
FGSG_01508	-1.80239	0.18565	-1.39288	0.09695	0.114779	0.8971	-1.61286	0.1894	hypothetical protein similar to thiosulfate sulfurtransferase
FGSG_01509	2.5252	0.1173	0.253844	0.7605	0.478996	0.58855	-0.268649	0.8217	40S ribosomal protein S2
FGSG_01510	-0.502117	0.70345	0.305856	0.709	0.0917677	0.91605	1.27181	0.3024	conserved hypothetical protein
FGSG_01511	0.210781	0.8774	0.931779	0.28075	-1.00887	0.25295	0.940337	0.4567	conserved hypothetical protein
FGSG_01512									predicted protein
FGSG_01513	2.80508	0.05235	0.346329	0.68105	-0.322915	0.69425	-2.12229	0.1181	hypothetical protein
FGSG_01514	3.68002	0.02025	0.00660068	0.9935	1.44335	0.11285	-2.08283	0.1717	conserved hypothetical protein
FGSG_01515	0.767283	0.5526	-1.11852	0.1911	0.129479	0.8762	-0.668239	0.59245	conserved hypothetical protein
FGSG_01516	3.46472	0.04295	0.787735	0.34685	0.230969	0.7822	-0.977675	0.41975	60S ribosomal protein L20
FGSG_01517									predicted protein
FGSG_01518									predicted protein
FGSG_01519	0.540518	0.67185	0.350441	0.66675	-0.00467848	0.99455	0.236843	0.85105	COP9 signalosome comple subunit 12
FGSG_01520	3.98108	0.0635	0.356356	0.76845	-3.13662	0.22525	0.535838	0.7276	conserved hypothetical protein
FGSG_01521	0.866048	0.56565	0.0640651	0.94815	0.633056	0.49705	-0.0437601	0.97255	conserved hypothetical protein
FGSG_01522	1.77628	0.1864	-0.064718	0.9398	0.900524	0.27795	-1.26446	0.33575	protein phosphatase 1 regulatory subunit SDS22
FGSG_01523	1.34557	0.3101	2.0711	0.01655	1.11054	0.1838	1.63243	0.19315	NAD(P)H-dependent D-ylose reductase
FGSG_01525							1.82273	0.36325	conserved hypothetical protein
FGSG_01526	0.00575447	0.99635	-0.760942	0.3587	-0.857088	0.32545	1.17724	0.3769	hypothetical protein similar to peroisomal half ABC transporter
FGSG_01527	-0.0222527	0.9867	0.363875	0.66665	0.106699	0.89935	1.17578	0.35815	hypothetical protein similar to development protein
FGSG_01528	0.0981312	0.94045	-0.345866	0.6674	0.101264	0.9027	-0.0124008	0.9915	hypothetical protein
FGSG_01529	0.840489	0.6395	-1.22069	0.3826	-0.911732	0.4682	0.32573	0.82355	predicted protein
FGSG_01530	-1.55489	0.29705	-0.403774	0.64825	-0.839953	0.3705	-0.65045	0.6292	conserved hypothetical protein
FGSG_01531	-0.929024	0.6702	0.337455	0.7756	-1.5317	0.26465	-1.49912	0.42825	conserved hypothetical protein
FGSG_01532	-2.53288	0.07885	0.976851	0.2401	-0.518546	0.5245	1.2175	0.3124	conserved hypothetical protein
FGSG_01533	1.94969	0.17765	-0.503302	0.53415	-0.355006	0.66495	-0.316879	0.7867	conserved hypothetical protein
FGSG_01534	0.637814	0.6281	-0.579659	0.48095	-0.00551278	0.99445	-0.442084	0.71105	hypothetical protein similar to RAB14
FGSG_01535	-0.39418	0.76775	-0.313295	0.7048	0.427859	0.62385	-0.462056	0.69735	dolichyl-phosphate-mannose-protein mannosyltransferase 2
FGSG_01536	0.568207	0.66165	-0.361253	0.657	-0.522419	0.5306	1.04483	0.3884	hypothetical protein similar to CHY zinc finger domain protein
FGSG_01537	-0.55946	0.7743	-1.08114	0.38535	-1.04734	0.39655	0.867109	0.5502	hypothetical protein
FGSG_01538	-0.840603	0.596	0.446127	0.62905	0.0794767	0.9302	0.492115	0.71655	conserved hypothetical protein
FGSG_01539	0.39354	0.79095	0.7917	0.3885	0.558969	0.5358	1.9175	0.14875	conserved hypothetical protein
FGSG_01540	-1.13168	0.48575	-0.101959	0.9138	-0.614763	0.5155	-0.512408	0.70825	conserved hypothetical protein
FGSG_01541	-0.658673	0.6194	-1.06192	0.2223	0.580801	0.48335	-0.666073	0.603	hypothetical protein similar to 50S ribosomal protein L3
FGSG_01542	-0.143054	0.91145	-1.04905	0.22125	0.702433	0.39215	-1.41089	0.27695	conserved hypothetical protein
FGSG_01543	1.87928	0.16115	1.32245	0.1179	-0.209584	0.8077	-0.441093	0.7356	conserved hypothetical protein
FGSG_01544	-0.0682591	0.9588	-0.348925	0.6885	-0.643566	0.45255	0.246096	0.848	ankyrin repeat protein nuc-2
FGSG_01545	1.71247	0.24975	-0.493774	0.61215	-0.455612	0.6314	0.533915	0.69745	hypothetical protein similar to ATP-dependent RNA helicase
FGSG_01546					0.824406	0.63535			predicted protein
FGSG_01547	-0.143073	0.91955	-0.394882	0.63605	0.311047	0.72665	-0.167379	0.8926	conserved hypothetical protein
FGSG_01548	1.84706	0.2289	-0.0944782	0.90575	0.934185	0.30325	-0.979722	0.41585	conserved hypothetical protein
FGSG_01549	-2.60108	0.2752	-0.00618126	0.98915	-0.472589	0.6475	1.3475	0.33125	predicted protein
FGSG_01550	0.464042	0.76945	1.27404	0.1991	-0.764561	0.44845	1.17364	0.3901	predicted protein
FGSG_01551	-1.05086	0.46035	1.82131	0.0384	-1.37294	0.13745	1.30997	0.30255	conserved hypothetical protein
FGSG_01552	-0.483947	0.7047	0.0445075	0.9539	-0.49688	0.54675	0.0850148	0.9406	hypothetical protein similar to vacuolar protein sorting 29
FGSG_01553	-0.178708	0.8902	-0.0595269	0.94	1.03985	0.2161	-3.54813	0.0146	conserved hypothetical protein
FGSG_01554	2.67359	0.0593	0.528273	0.54055	0.849996	0.3226	1.36881	0.28065	conserved hypothetical protein
FGSG_01555	0.832388	0.66405	0.0125526	0.98945	-0.0349311	0.97105	-1.16914	0.48035	conserved hypothetical protein
FGSG_01556	0.768184	0.58785	-0.813942	0.39675	0.756815	0.39695	-1.03094	0.44635	conserved hypothetical protein
FGSG_01557	-2.17749	0.11495	0.35596	0.65895	-2.37691	0.00775	2.61596	0.05005	conserved hypothetical protein
FGSG_01558	0.677674	0.59245	-0.143048	0.859	0.997165	0.2334	0.396812	0.7343	conserved hypothetical protein
FGSG_01559			0.328272	0.8309	1.0394	0.47355	1.67741	0.3985	conserved hypothetical protein
FGSG_01560	1.79427	0.208	1.46096	0.10425	0.627626	0.47255	1.30885	0.31535	hypothetical protein similar to kynurenine aminotransferase
FGSG_01561	-0.0404335	0.9729	1.58903	0.06635	-1.29499	0.1261	3.08602	0.0328	anthine dehydrogenase
FGSG_01562	0.168797	0.8928	0.12824	0.87605	0.382102	0.6357	0.301905	0.8045	conserved hypothetical protein
FGSG_01563	-2.04542	1	0.00868791	0.97505	0.726891	0.492	-0.826644	0.65625	conserved hypothetical protein
FGSG_01564	2.34256	0.1015	1.02154	0.2543	0.776538	0.3731	0.291034	0.82405	hypothetical protein similar to Zfr1
FGSG_01565									predicted protein
FGSG_01566			2.07915	0.2207					predicted protein
FGSG_01567	-0.058778	0.9696	-1.37853	0.2108	0.0153435	0.98765	-1.84117	0.23135	conserved hypothetical protein
FGSG_01569	-0.494261	0.70185	-1.19442	0.16945	-0.305547	0.70945	-2.85066	0.0412	conserved hypothetical protein
FGSG_01570			1.7189	0.30375	1.29109	0.4442	2.08063	0.3497	cutinase precursor
FGSG_01571	1.8026	0.2177	-0.510289	0.53045	-3.193	0.00085	1.26585	0.30495	hypothetical protein similar to hormone-sensitive lipase
FGSG_01572	-0.192904	0.89135	-0.97551	0.24765	-0.37896	0.677	-0.826474	0.51575	glutamate decarboylase 1
FGSG_01573	1.67265	0.29635	-0.208745	0.84235	1.8723	0.05645	-1.1056	0.44755	acetylornithine aminotransferase, mitochondrial precursor
FGSG_01574	-0.282951	0.8219	-0.754318	0.35645	-0.834097	0.3216	-0.782949	0.51355	conserved hypothetical protein
FGSG_01575	2.92496	0.0404	1.10874	0.18745	0.283974	0.73195	-0.662866	0.5969	conserved hypothetical protein
FGSG_01576			1.90283	0.11465			2.79483	0.09365	conserved hypothetical protein
FGSG_01577	-0.351547	0.81515	-0.326873	0.7233	-0.995636	0.28875	0.137845	0.914	conserved hypothetical protein
FGSG_01578									conserved hypothetical protein
FGSG_01579	-4.33293	0.0569	-0.295738	0.72235	-1.42567	0.1046	-0.974458	0.4535	predicted protein
FGSG_01580	-4.20468	0.05975	1.058	0.2039	-0.362216	0.67165	0.969549	0.44005	conserved hypothetical protein
FGSG_01581	-0.303075	0.8159	2.67698	0.00415	1.40186	0.09595	0.924813	0.45075	conserved hypothetical protein
FGSG_01582	-inf	0.04215	5.8035	0.00035	6.12299	5e-05	2.65297	0.0583	conserved hypothetical protein
FGSG_01583									hypothetical protein
FGSG_01584									conserved hypothetical protein
FGSG_01585	0.204434	0.90585	0.290872	0.79795	-1.30425	0.28735	0.67176	0.6338	predicted protein
FGSG_01586	-0.170151	0.9179	0.939028	0.36455	0.454764	0.65095	0.678132	0.6282	hypothetical protein similar to short-chain oidoreductase dehydrogenase/reductase family
FGSG_01587	3.2068	0.0367	0.00241435	0.99755	3.6635	0.0009	-2.01561	0.13005	conserved hypothetical protein
FGSG_01588	0.111344	0.935	0.226461	0.7894	1.17495	0.20645	0.239814	0.84835	conserved hypothetical protein
FGSG_01589	5.78127	0.2513	2.56615	0.2184	3.2277	1			conserved hypothetical protein
FGSG_01590	-1.37402	0.32475	-2.57698	0.0105	1.32756	0.11745	-2.45626	0.07385	conserved hypothetical protein
FGSG_01591	-0.340099	0.8258	-1.81215	0.04275	0.866662	0.3596	-3.7352	0.01085	mitochondrial phosphate carrier protein
FGSG_01592	-0.719969	0.57795	0.266132	0.74245	0.068463	0.934	-3.78826	0.00925	hypothetical protein similar to SDA1 domain protein
FGSG_01593	-inf	5e-05	-1.07477	0.2513	-4.75046	0.0272	2.61165	0.0478	hypothetical protein similar to l-fucose permease
FGSG_01594	-1.96174	0.15195	-1.38142	0.1027	-2.05335	0.01955	0.93186	0.43375	hypothetical protein
FGSG_01595	-0.709624	0.7226	0.825421	0.47055	-0.888697	0.47615	0.709299	0.62605	hypothetical protein
FGSG_01596	-2.8829	0.0442	-0.265363	0.7421	-1.04759	0.2246	0.485804	0.69335	conserved hypothetical protein
FGSG_01597	0.495555	0.81015	1.1195	0.37775	0.218812	0.8669	-0.616009	0.73635	predicted protein
FGSG_01598									predicted protein
FGSG_01599	5.42598	0.00545	1.59914	0.06495	0.725904	0.3818	0.56961	0.6527	predicted protein
FGSG_01602	0.694199	0.5928	-0.253386	0.7461	-0.424549	0.60615	-1.00031	0.403	conserved hypothetical protein
FGSG_01603	1.87165	0.1853	0.298158	0.7355	-3.56464	0.0141	4.25854	0.00405	hypothetical protein similar to sterol esterase precursor
FGSG_01604	0.219265	0.86925	0.817056	0.3278	-0.301029	0.71805	1.9134	0.14745	hypothetical protein similar to aminopeptidase B
FGSG_01605	0.758276	0.58605	-0.676019	0.41545	-0.395075	0.637	-0.424865	0.7244	26S protease regulatory subunit 8
FGSG_01606	-0.890405	0.53875	-0.840825	0.3244	-0.870526	0.3315	-1.75209	0.17185	hypothetical protein similar to calcium permease family membrane transporter
FGSG_01607									pectin lyase B precursor
FGSG_01608									predicted protein
FGSG_01609	-0.88128	0.6182	0.336173	0.75545	-0.0939196	0.9301	1.48423	0.2916	hypothetical protein
FGSG_01610	0.213979	0.88475	1.15356	0.20855	-0.693288	0.45945	0.665088	0.6186	conserved hypothetical protein
FGSG_01611	1.08204	0.51085	1.05701	0.3127	-0.295101	0.7787	1.04479	0.4572	conserved hypothetical protein
FGSG_01612	0.429425	0.73475	-0.142976	0.85715	-0.398037	0.624	0.0711488	0.95275	hypothetical protein similar to vacuolar protein sorting protein VPS11
FGSG_01613	1.89483	0.17185	-0.304201	0.70625	0.235789	0.77435	-0.173013	0.8817	conserved hypothetical protein
FGSG_01614	-0.870225	0.5297	-0.149281	0.8645	0.680599	0.41515	-0.70765	0.5842	conserved hypothetical protein
FGSG_01615	-0.777671	0.5639	-1.259	0.1309	0.245431	0.782	-3.17642	0.0204	conserved hypothetical protein
FGSG_01616	-2.26787	0.33505	-0.45753	0.69285	0.15277	0.88085	-2.2417	0.24915	conserved hypothetical protein
FGSG_01617	-inf	0.02575	0.552689	0.65535	0.79086	0.49505	-2.38973	0.3101	predicted protein
FGSG_01618	-1.63873	0.2865	-0.138313	0.8713	-0.752319	0.40595	-1.44774	0.28985	conserved hypothetical protein
FGSG_01619	-0.0495722	0.9705	-0.422898	0.60905	-0.422323	0.62485	-0.894606	0.46195	conserved hypothetical protein
FGSG_01620	0.688589	0.595	-0.618937	0.45295	0.386565	0.63435	-0.335082	0.7825	conserved hypothetical protein
FGSG_01621	-0.12746	1	-2.85579	0.2624	0.696792	0.58845	0.405057	0.8203	endoglucanase 3 precursor
FGSG_01622	-0.355854	0.81065	-1.80503	0.08485	0.589585	0.506	-1.46483	0.29075	mitochondrial ribosomal protein S19
FGSG_01623	0.0567901	0.9656	-0.548756	0.52495	0.176925	0.8293	-0.146671	0.90645	transcription initiation factor TFIID subunit 10
FGSG_01624	-0.0434085	0.9727	0.0870668	0.9167	-0.441032	0.5963	-0.907272	0.44275	ER lumen protein retaining receptor 1
FGSG_01626									predicted protein
FGSG_01627	-0.00516601	0.99675	-1.04686	0.2253	-0.361356	0.66895	-0.561752	0.66075	histone H2A.Z
FGSG_01628	1.50484	0.38905	0.509868	0.6566	0.142162	0.89815	0.723511	0.61525	predicted protein
FGSG_01629	0.502587	0.7019	0.106862	0.89605	0.75687	0.3765	-0.376605	0.7497	conserved hypothetical protein
FGSG_01630	-1.81523	0.20335	-0.442028	0.5949	-0.880205	0.3067	-0.86421	0.49995	conserved hypothetical protein
FGSG_01631	0.279859	0.84675	-2.73498	0.0249	-0.840368	0.36005	-1.47074	0.2879	conserved hypothetical protein
FGSG_01632	0.276512	0.8567	0.303414	0.7316	-0.114854	0.90065	-0.0178029	0.98695	conserved hypothetical protein
FGSG_01633	-1.71427	0.22465	-0.888915	0.2987	-0.497939	0.5438	-1.28974	0.3165	conserved hypothetical protein
FGSG_01634	-1.77793	0.19035	0.674176	0.413	-0.985859	0.2345	1.31046	0.2777	predicted protein
FGSG_01635	-inf	0.0234	-0.310891	0.80085	-2.64358	0.21595	-0.13139	0.9303	predicted protein
FGSG_01636	2.89942	0.04675	-0.528623	0.5673	2.16713	0.01605	0.0429412	0.9734	conserved hypothetical protein
FGSG_01637	-0.421704	0.73935	0.315646	0.6991	-1.22621	0.14215	-0.139078	0.90525	conserved hypothetical protein
FGSG_01638	-1.79931	0.1844	-0.531492	0.52095	-1.02356	0.2357	-1.44037	0.2383	conserved hypothetical protein
FGSG_01639	1.0932	0.41825	-0.531555	0.55465	-1.23343	0.1668	2.18928	0.09355	hypothetical protein similar to enoyl-CoA hydratase/isomerase family protein
FGSG_01640	0.312974	0.81375	0.251879	0.7624	-1.49604	0.0936	0.773345	0.5265	alpha-1,3-mannosyltransferase alg-2
FGSG_01641	-0.278528	0.8602	0.169867	0.85535	-0.548252	0.56045	-0.46493	0.7358	conserved hypothetical protein
FGSG_01642	1.10523	0.4123	-0.679579	0.46885	-0.983274	0.277	-0.856711	0.52145	hypothetical protein similar to lipoyltransferase
FGSG_01643	0.624997	0.64455	-0.117425	0.893	-0.00706249	0.9928	-1.35486	0.3128	chorismate synthase
FGSG_01644	-0.0836612	0.94615	-0.706827	0.39045	0.0466895	0.9513	-0.689172	0.5663	conserved hypothetical protein
FGSG_01645	-0.849763	0.51655	0.901608	0.27485	-0.956539	0.25975	1.05892	0.3841	conserved hypothetical protein
FGSG_01646	0.153384	0.9067	-0.53762	0.5369	-0.0964271	0.9084	0.122636	0.92095	predicted protein
FGSG_01647	0.553448	0.6692	-0.0885103	0.9122	0.0526688	0.94865	0.201784	0.86575	conserved hypothetical protein
FGSG_01648	0.854237	0.55375	-0.293201	0.7233	-0.299949	0.73245	-0.172083	0.88735	conserved hypothetical protein
FGSG_01649									predicted protein
FGSG_01650	-0.188999	0.88635	-0.713956	0.40445	0.778613	0.34665	-1.08923	0.3936	protein PNG1
FGSG_01651	-0.710989	0.65755	-0.701419	0.4983	0.404446	0.65975	-0.367824	0.7842	conserved hypothetical protein
FGSG_01652	-0.765292	0.7033	0.669042	0.5593	-0.725426	0.548	-1.10017	0.51345	conserved hypothetical protein
FGSG_01653	-1.25189	0.3433	-0.830488	0.3168	0.298697	0.71565	-1.7058	0.1864	conserved hypothetical protein
FGSG_01654	0.642186	0.65195	-0.525217	0.5746	1.20961	0.1697	-1.20821	0.3728	conserved hypothetical protein
FGSG_01655	-1.86617	0.176	-0.890315	0.29115	0.0185786	0.98295	-0.549872	0.65735	conserved hypothetical protein
FGSG_01656	-1.14705	0.38395	-1.46494	0.08775	0.76935	0.3676	-2.53053	0.05095	ATP-dependent RNA helicase DOB1
FGSG_01657	0.410706	0.76565	-0.667425	0.46005	-0.279096	0.7469	-0.590048	0.653	conserved hypothetical protein
FGSG_01658	0.48639	0.6998	-0.610592	0.46315	0.256897	0.75235	-1.87907	0.1479	conserved hypothetical protein
FGSG_01659	1.04711	0.4711	-0.304016	0.75255	-2.34784	0.04025	1.54091	0.25155	conserved hypothetical protein
FGSG_01660									hypothetical protein
FGSG_01661									hypothetical protein similar to alpha-ketoglutarate-dependent taurine dioygenase
FGSG_01662									hypothetical protein similar to transporter
FGSG_01663	0.398468	0.80225	0.00451629	0.9922	-0.00806838	0.98975	0.457113	0.73715	predicted protein
FGSG_01664					0.749659	0.6398			conserved hypothetical protein
FGSG_01665	-0.118846	0.9287	0.0968517	0.90615	-0.225559	0.78345	0.377139	0.75175	striatin Pro11
FGSG_01666	0.617379	0.6387	-0.116288	0.88315	-0.193012	0.8106	-1.4021	0.26735	hypothetical protein similar to DNA repair protein rad14
FGSG_01667	0.0892265	0.94595	-0.183875	0.8173	-0.348749	0.67275	-0.950258	0.42965	conserved hypothetical protein
FGSG_01668	1.72627	0.3033	-0.616666	0.59715	0.083686	0.9354	0.384451	0.79075	predicted protein
FGSG_01669	4.44383	0.0362	0.435938	0.7023	-0.359281	0.76075	-0.688128	0.66325	predicted protein
FGSG_01670	-0.497612	0.71015	0.231925	0.7779	-0.831688	0.3303	-1.89563	0.15495	conserved hypothetical protein
FGSG_01671	0.396347	0.757	0.231538	0.7751	0.106223	0.8998	-0.875648	0.49595	conserved hypothetical protein
FGSG_01672	-2.83712	0.07115	-1.23352	0.1775	-1.08286	0.25115	-1.63915	0.23725	pyrimidine precursor biosynthesis enzyme THI12
FGSG_01673	-2.82762	0.32565	-0.748818	0.54395	-2.36668	0.16185	1.24136	0.3847	conserved hypothetical protein
FGSG_01674			0.710327	0.71375			1.90617	0.39615	hypothetical protein
FGSG_01675	-1.36555	0.4061	1.04657	0.3188	-0.443653	0.64375	0.52033	0.74425	dicarboylic amino acid permease
FGSG_01676			0.52846	0.79305	1.28829	0.5328			predicted protein
FGSG_01677			1.51908	0.3377					conserved hypothetical protein
FGSG_01678	-0.101185	0.9511	-0.916973	0.4188	0.644625	0.50535	0.360767	0.7919	conserved hypothetical protein
FGSG_01679	-1.17876	0.38935	-1.0316	0.22455	0.563068	0.49635	0.311927	0.7971	conserved hypothetical protein
FGSG_01680	8.11409	0.00105	0.572635	0.5013	-0.628508	0.46735	2.04209	0.1142	hypothetical protein similar to nonribosomal peptide synthetase
FGSG_01681	5.25092	0.0067	0.676186	0.41565	-0.321876	0.7006	1.72667	0.16905	conserved hypothetical protein
FGSG_01685	-2.06214	0.1889	2.64802	0.00515	-3.1224	0.008	1.22529	0.34025	hypothetical protein similar to glycoside hydrolases
FGSG_01686	0.212349	0.9072	-2.99039	0.1891	-0.540017	0.65115	-inf	0.00155	hypothetical protein similar to NADP-dependent alcohol dehydrogenase
FGSG_01687	1.34539	0.4774	-0.268475	0.8314	0.851457	0.4577	-0.830783	0.63875	conserved hypothetical protein
FGSG_01688									hypothetical protein
FGSG_01689			-0.0540624	0.95705	0.519267	0.7511	1.64917	0.36095	hypothetical protein similar to MGMT family protein
FGSG_01690	-0.886382	0.49345	-0.699538	0.38875	0.441366	0.5921	0.535127	0.65295	conserved hypothetical protein
FGSG_01691	-0.368855	0.7806	0.037448	0.96425	-0.475634	0.5706	-0.596685	0.63835	conserved hypothetical protein
FGSG_01692	-0.22933	0.87815	-0.479574	0.6142	0.995283	0.2596	-0.964533	0.4801	conserved hypothetical protein
FGSG_01693	-3.7986	0.03485	-2.35725	0.0204	-1.43075	0.14355	-1.37942	0.39215	conserved hypothetical protein
FGSG_01694	-1.67545	0.22695	0.333033	0.70105	-1.14612	0.1895	-1.59325	0.20175	conserved hypothetical protein
FGSG_01695	-3.72934	0.0245	-1.87601	0.04125	-2.06414	0.0312	-2.91781	0.0393	hypothetical protein
FGSG_01696	-1.88548	0.1832	-0.529922	0.52415	-1.5098	0.0834	-2.22566	0.09685	conserved hypothetical protein
FGSG_01698	-0.399937	0.76825	1.2062	0.1546	3.71038	0.0005	2.13629	0.0965	hypothetical protein similar to hydrolase
FGSG_01699	1.45902	0.26885	0.503825	0.5363	0.38939	0.63495	-0.791867	0.5251	double-strand break repair protein mus-23
FGSG_01700	-3.12409	0.0365	0.295955	0.7205	1.07984	0.21	-2.81629	0.03285	predicted protein
FGSG_01701	3.43223	0.0246	0.413321	0.64155	-0.338588	0.7003	1.45336	0.2678	conserved hypothetical protein
FGSG_01702	1.11016	0.53645	0.130812	0.8943	-0.319872	0.7358	-1.99458	0.17215	conserved hypothetical protein
FGSG_01703	-0.543172	0.67525	-0.258913	0.75245	-0.432042	0.6097	-2.02226	0.1111	pH-response regulator protein palA/rim-20
FGSG_01705	2.44037	0.08805	-0.224207	0.78635	1.20822	0.1497	-1.19376	0.3469	hypothetical protein similar to flotillin domain protein
FGSG_01706									predicted protein
FGSG_01707			1.42794	0.53015					predicted protein
FGSG_01708	0.0654885	0.9685	0.619857	0.516	-0.455063	0.631	1.06285	0.4318	conserved hypothetical protein
FGSG_01710	0.160996	0.8994	-0.393752	0.62985	-1.22803	0.14925	-0.322469	0.7967	conserved hypothetical protein
FGSG_01711			2.39943	0.1007			2.28667	0.23105	hypothetical protein similar to carboylesterase family protein
FGSG_01712	-2.5435	0.11295	0.84722	0.31785	-1.19534	0.1809	0.796739	0.532	conserved hypothetical protein
FGSG_01713	1.24288	0.37215	0.0620306	0.9442	1.63298	0.0675	-0.963643	0.4756	hypothetical protein similar to amidohydrolase family protein
FGSG_01714									predicted protein
FGSG_01717	-1.03738	0.4658	0.898244	0.3187	-2.81766	0.00305	-0.306902	0.80965	conserved hypothetical protein
FGSG_01718									predicted protein
FGSG_01719									predicted protein
FGSG_01722									conserved hypothetical protein
FGSG_01723									predicted protein
FGSG_01724	0.78662	0.6767	-0.293534	0.81705	0.351006	0.74645	0.884534	0.53995	conserved hypothetical protein
FGSG_01725	-0.139506	0.93585	1.19223	0.41155	0.367792	0.71675	2.13967	0.13725	conserved hypothetical protein
FGSG_01726									predicted protein
FGSG_01727	-4.65959	0.16275	0.0438315	0.95945	-0.117811	0.89395	0.0303351	0.9814	predicted protein
FGSG_01728			1.46318	0.4617			1.46177	0.497	conserved hypothetical protein
FGSG_01729									conserved hypothetical protein
FGSG_01730			0.95364	0.56975					D-amino-acid oidase
FGSG_01731	0.938851	0.5544	0.41807	0.68705	-0.119733	0.9067	1.22213	0.37365	predicted protein
FGSG_01733	1.37607	0.3492	1.10821	0.23685	1.90552	0.03885	0.694569	0.5981	conserved hypothetical protein
FGSG_01734	0.501663	0.79275	0.653609	0.5707	2.00885	0.0634	0.136434	0.9274	hypothetical protein similar to glucose transporter
FGSG_01735	-0.717578	0.76105	0.796097	0.3581	-0.0498528	0.955	0.718047	0.5779	predicted protein
FGSG_01736	3.42033	0.02275	-1.37002	0.13615	-0.811227	0.35285	-1.42878	0.29425	predicted protein
FGSG_01737									conserved hypothetical protein
FGSG_01738									conserved hypothetical protein
FGSG_01739									conserved hypothetical protein
FGSG_01740									conserved hypothetical protein
FGSG_01741									conserved hypothetical protein
FGSG_01742									conserved hypothetical protein
FGSG_01743	2.62006	0.0812	-0.145889	0.85375	1.87653	0.03915	-1.85496	0.1463	acetyl-coenzyme A synthetase
FGSG_01744	-1.31337	0.3639	-0.299531	0.7216	-0.0685139	0.93515	0.572777	0.64455	conserved hypothetical protein
FGSG_01745			1.4623	0.5258					conserved hypothetical protein
FGSG_01746	-1.31433	0.4415	-0.00711925	0.99265	0.304174	0.7463	-0.31073	0.81675	hypothetical protein similar to isochorismatase family hydrolase
FGSG_01747	6.07073	0.0023	0.550382	0.5245	2.84575	0.0024	-2.2599	0.1124	predicted protein
FGSG_01748	-1.31212	0.51075	-1.6985	0.19945	1.45555	0.15335	0.368307	0.7955	conserved hypothetical protein
FGSG_01749									predicted protein
FGSG_01751	1.89744	0.22455	0.531747	0.58435	0.250932	0.7923	-0.945884	0.5085	conserved hypothetical protein
FGSG_01752							2.0138	0.33115	predicted protein
FGSG_01754									predicted protein
FGSG_01755	0.370004	0.8389	0.841079	0.47695	1.2482	0.25315	-1.64906	0.38995	conserved hypothetical protein
FGSG_01756									predicted protein
FGSG_01757	-3.2985	0.06785	-1.19961	0.18805	-0.741179	0.3951	-1.12727	0.39425	nodulation protein L
FGSG_01758	-3.46591	0.2757	1.09542	0.2913	0.863882	0.38295	0.56375	0.6846	conserved hypothetical protein
FGSG_01759	-inf	0.00715	0.581846	0.59465	1.02236	0.3143	-0.965481	0.5317	aldehyde dehydrogenase
FGSG_01760	0.342276	1	0.320667	0.79115	-0.334966	0.7773	1.51077	0.31875	predicted protein
FGSG_01761									peroisomal copper amine oidase
FGSG_01762									hypothetical protein similar to choline transport protein
FGSG_01763									hypothetical protein
FGSG_01764	-3.08078	0.3037	1.29787	0.2255	-0.891656	0.4381	2.01808	0.16375	conserved hypothetical protein
FGSG_01765	0.766067	0.5703	-1.36831	0.14195	0.449793	0.5923	-1.6715	0.22025	hypothetical protein similar to epoide hydrolase
FGSG_01766	0.428209	0.7794	-1.44942	0.1984	-1.13793	0.27365	-1.03385	0.46025	hypothetical protein similar to branched-chain amino acid aminotransferase protein
FGSG_01767	-1.74702	0.1946	-2.43477	0.0071	-1.4805	0.08855	1.39466	0.29085	conserved hypothetical protein
FGSG_01768									conserved hypothetical protein
FGSG_01769	4.04462	0.05625	-0.930492	0.49435	-2.21075	0.2095	-1.65198	0.38995	conserved hypothetical protein
FGSG_01770	-0.0132756	0.9904	-1.21408	0.14945	0.991884	0.24905	0.663327	0.5796	conserved hypothetical protein
FGSG_01771	0.332789	0.78735	-1.39042	0.0962	1.25185	0.15035	0.0292618	0.97975	conserved hypothetical protein
FGSG_01772	5.30906	0.14325	0.915319	0.55145	1.64097	0.2773			predicted protein
FGSG_01773									conserved hypothetical protein
FGSG_01775	-inf	0.0357	0.372952	0.77965	-0.697058	0.62295	-0.13195	0.93635	predicted protein
FGSG_01776									predicted protein
FGSG_01777	-inf	1	1.46421	0.25485	-0.0591278	0.96145	-1.17412	0.57725	predicted protein
FGSG_01778	-inf	0.02265	-1.93538	0.25955	-3.13683	0.22525	-3.16253	0.2039	predicted protein
FGSG_01779	-inf	0.0453	-2.48717	0.2784	-1.17388	0.34645	-3.45807	0.17515	predicted protein
FGSG_01780			1.77564	0.29485			4.30018	0.0454	predicted protein
FGSG_01781	-4.03787	0.2517	-2.5135	0.07095	-2.9208	0.0598	-0.209424	0.87995	conserved hypothetical protein
FGSG_01782	-3.08153	0.04855	-0.54621	0.5112	-2.06817	0.0209	-0.983938	0.4247	conserved hypothetical protein
FGSG_01783									conserved hypothetical protein
FGSG_01784									conserved hypothetical protein
FGSG_01785	-3.83371	0.1207	-0.189864	0.8376	-2.7945	0.0155	-4.87529	0.1278	conserved hypothetical protein
FGSG_01786									conserved hypothetical protein
FGSG_01787	6.50591	0.20885	2.14381	0.20945					conserved hypothetical protein
FGSG_01788							1.6674	0.4495	predicted protein
FGSG_01789	6.38329	0.00405	-0.222222	0.82945	1.4527	0.1324	-1.99915	0.2201	conserved hypothetical protein
FGSG_01790					0.664943	1	3.42074	0.08445	conserved hypothetical protein
FGSG_01791			inf	1					conserved hypothetical protein
FGSG_01792	-inf	0.0008	1.41708	0.1416	-1.77494	0.09875	1.64316	0.235	conserved hypothetical protein
FGSG_01793	-inf	0.0308	0.0442358	0.97135	-2.0588	0.26675	-1.01428	0.5748	conserved hypothetical protein
FGSG_01794									hypothetical protein similar to dehydrogenase
FGSG_01795	-1.10704	0.46095	2.02299	0.02535	-1.15387	0.2167	1.41398	0.2852	conserved hypothetical protein
FGSG_01796	-2.09154	0.43885	0.265528	0.8306	-2.15399	0.2545	0.414671	0.80765	conserved hypothetical protein
FGSG_01797	-inf	0.0288	1.4406	0.2125	-4.47452	0.25185	1.92836	0.20705	conserved hypothetical protein
FGSG_01798	2.47077	0.1028	-0.729904	0.36685	-1.31333	0.11925	0.053377	0.9641	hypothetical protein
FGSG_01799	-4.39576	0.01855	0.65188	0.4305	-1.44007	0.0901	3.32372	0.0213	conserved hypothetical protein
FGSG_01800	-1.17891	0.41095	-0.590241	0.49995	0.153711	0.8543	-0.74412	0.5654	conserved hypothetical protein
FGSG_01801	-0.140506	1	0.764813	0.53815	-1.01327	0.45465	-0.462009	0.79295	hypothetical protein similar to K-3-type glutaminase
FGSG_01802	-3.62082	0.09825	-0.00326159	0.99735	-1.57309	0.09735	1.19478	0.3608	hypothetical protein similar to vacuolar H+/Ca2+ echanger
FGSG_01803	-1.29619	0.41705	-0.483297	0.61885	-0.549298	0.54465	0.349485	0.79125	alpha-galactosidase C precursor
FGSG_01805									conserved hypothetical protein
FGSG_01806							3.98751	0.04715	conserved hypothetical protein
FGSG_01807	-1.60432	0.26575	-0.196572	0.82085	-1.1093	0.2147	0.93527	0.4581	conserved hypothetical protein
FGSG_01808	-0.879554	0.5123	1.28233	0.1278	-1.88118	0.0375	1.2272	0.31355	conserved hypothetical protein
FGSG_01809	-4.0256	0.02225	-0.0598614	0.94035	-1.44888	0.08685	-0.512586	0.67255	hypothetical protein similar to aldo-keto reductase
FGSG_01810	-4.17477	0.0604	0.0340175	0.9687	-1.24538	0.1585	-0.51596	0.69225	hypothetical protein similar to glycosyl hydrolase
FGSG_01811	-3.96558	0.25515	-1.68682	0.15575	-1.26165	0.2345	-4.16574	0.18965	conserved hypothetical protein
FGSG_01812	-inf	0.00035	0.114489	0.9014	-0.591447	0.51925	-0.430428	0.75135	conserved hypothetical protein
FGSG_01813	-4.52435	0.03015	-0.697349	0.4051	-0.821701	0.3171	-0.422138	0.7317	conserved hypothetical protein
FGSG_01814	-4.0999	0.25115	0.0545526	0.9557	-2.33909	0.0615	1.53303	0.2713	conserved hypothetical protein
FGSG_01815									hypothetical protein
FGSG_01816									hypothetical protein similar to glutathione-s-transferase theta
FGSG_01817									conserved hypothetical protein
FGSG_01818	-2.38242	0.3049	0.27387	0.79705	-1.72103	0.1663	3.68226	0.0165	hypothetical protein similar to leucine aminopeptidase
FGSG_01819									conserved hypothetical protein
FGSG_01820									predicted protein
FGSG_01822	-5.10259	0.23915	0.497101	0.5838	1.14154	0.199	1.44686	0.2799	predicted protein
FGSG_01823	3.90741	0.0214	-2.2485	0.08035	-1.86596	0.10305	-0.535438	0.70495	conserved hypothetical protein
FGSG_01824	-0.108567	0.94155	-1.12682	0.2642	0.281576	0.75685	0.219072	0.86495	predicted protein
FGSG_01825	1.01124	0.4495	-0.739675	0.40605	0.0196809	0.9821	-0.259733	0.84135	conserved hypothetical protein
FGSG_01826	0.748537	0.5709	0.908054	0.285	-0.318297	0.7172	2.21684	0.0886	methylmalonate-semialdehyde dehydrogenase, mitochondrial precursor
FGSG_01827			inf	0.0063			5.02969	0.021	conserved hypothetical protein
FGSG_01828	-6.40664	0.16065	-2.2759	0.01405	-1.9526	0.0295	-5.3843	0.0196	conserved hypothetical protein
FGSG_01829	-inf	0.00345	-1.33685	0.26745	-1.95821	0.12855	-1.14242	0.4501	conserved hypothetical protein
FGSG_01830	-3.87512	0.175	0.154937	0.86655	-1.00012	0.28815	1.64884	0.22	conserved hypothetical protein
FGSG_01831	-3.52252	0.2749	-0.811646	0.4661	-5.00568	0.2405	1.47493	0.29145	hypothetical protein similar to hydrophobin
FGSG_01832	-inf	0.0288	1.12204	0.3575	0.811868	0.4838	-1.10839	0.5677	conserved hypothetical protein
FGSG_01833			0.911902	0.602	0.664049	0.7052			conserved hypothetical protein
FGSG_01834									predicted protein
FGSG_01836	0.632916	0.6372	0.377908	0.65815	1.10431	0.18735	-1.74468	0.19535	conserved hypothetical protein
FGSG_01837	0.895721	0.57135	0.625583	0.4917	1.00785	0.2936	-0.0848664	0.94875	conserved hypothetical protein
FGSG_01838	1.20951	0.42115	-1.24494	0.1403	0.605216	0.5073	0.316267	0.80225	hypothetical protein
FGSG_01839	-1.67104	0.2112	-0.06091	0.9426	-0.776926	0.3475	-1.08079	0.37225	DNA primase large subunit
FGSG_01840	0.213618	0.8962	-0.29186	0.77815	-0.0284019	0.9778	1.39087	0.31445	predicted protein
FGSG_01841	1.38929	0.3346	-0.0670056	0.948	-0.197228	0.8259	0.243669	0.85395	predicted protein
FGSG_01842	0.885325	0.53425	-0.0688536	0.9347	-0.298125	0.7277	-1.12239	0.348	conserved hypothetical protein
FGSG_01843	-0.441828	0.72755	-0.482278	0.55445	0.00483106	0.9948	0.314768	0.79005	predicted protein
FGSG_01844	0.559478	0.74015	0.793104	0.46915	0.549724	0.59635	0.0336473	0.9807	conserved hypothetical protein
FGSG_01845	-2.13703	0.13185	-0.969085	0.248	-0.0110121	0.99065	-0.971878	0.4214	hypothetical protein
FGSG_01846	-1.84942	0.17085	-0.817024	0.31625	0.326171	0.6981	-0.0591215	0.95905	hypothetical protein similar to phosphoesterase
FGSG_01847	-1.00371	0.4506	0.431118	0.61	0.11896	0.89225	0.18004	0.8799	conserved hypothetical protein
FGSG_01848	5.20858	0.0066	1.62105	0.0577	-0.756429	0.3677	0.856935	0.4768	hypothetical protein
FGSG_01849	-2.06595	0.1791	-0.440776	0.61565	-1.54868	0.08745	1.96966	0.12105	conserved hypothetical protein
FGSG_01850	0.525228	0.679	0.69198	0.3981	0.314429	0.70215	1.37057	0.2585	conserved hypothetical protein
FGSG_01851	-0.541699	0.66815	0.157342	0.84555	-1.388	0.1016	0.795678	0.50625	hypothetical protein
FGSG_01852	-0.148932	0.91645	-0.735083	0.38725	0.232967	0.80345	-1.00472	0.4192	hypothetical protein similar to YKL529
FGSG_01853	1.43204	0.42375	-0.615086	0.5138	0.70944	0.46575	0.886037	0.55795	conserved hypothetical protein
FGSG_01854	-0.12985	0.9219	-0.00396556	0.99485	1.031	0.2344	0.146125	0.90015	conserved hypothetical protein
FGSG_01855	0.795838	0.58515	1.13269	0.20875	-0.489182	0.59315	0.868922	0.51745	conserved hypothetical protein
FGSG_01856	-0.832057	0.5624	0.488762	0.5731	-1.42597	0.1235	0.77492	0.55115	conserved hypothetical protein
FGSG_01857	1.2048	0.38295	0.654837	0.4566	0.187879	0.83	2.75688	0.0393	hypothetical protein similar to 3-ooacyl-acyl-carrier-protein reductase
FGSG_01858	1.86447	0.1771	2.35466	0.00915	-0.0109876	0.9898	1.87434	0.14955	predicted protein
FGSG_01859	0.0354718	0.9532	-0.122005	0.9266	-1.64422	0.2867	-1.49743	0.4487	predicted protein
FGSG_01860									predicted protein
FGSG_01861	-2.17808	0.1553	-0.534992	0.54455	-0.38246	0.64935	1.28343	0.3127	conserved hypothetical protein
FGSG_01862									conserved hypothetical protein
FGSG_01863	1.48491	0.2586	0.521559	0.5258	-0.887193	0.297	0.375437	0.75935	hypothetical protein similar to 26S proteasome-associated ubiquitin C-terminal hydrolase
FGSG_01865	-1.2966	0.32855	-0.782966	0.34115	-0.418616	0.6204	0.398531	0.7443	phosphatidylserine decarboylase proenzyme 1, mitochondrial precursor
FGSG_01866	-2.27926	0.33235	-0.304062	0.78815	-0.287139	0.79005	-0.620589	0.67395	conserved hypothetical protein
FGSG_01867	1.07677	0.40825	-0.377028	0.64545	1.40695	0.10065	-0.927623	0.4625	hypothetical protein similar to FAD binding domain protein
FGSG_01868									conserved hypothetical protein
FGSG_01869			-0.14757	0.92805	1.04196	0.4575			predicted protein
FGSG_01870	-1.1109	0.39495	-0.315408	0.6975	0.440508	0.59735	-3.00188	0.0265	conserved hypothetical protein
FGSG_01871	2.18147	0.1277	-0.0117424	0.9873	0.488801	0.555	-0.879241	0.4615	60S ribosomal protein L17
FGSG_01872	-2.92421	0.04505	-3.13205	0.0014	-0.966595	0.25295	2.19825	0.11545	conserved hypothetical protein
FGSG_01873	0.632565	0.6228	-0.393082	0.62215	0.260895	0.75605	0.0320658	0.97955	conserved hypothetical protein
FGSG_01874	-0.55456	0.66885	-0.577361	0.48305	0.417554	0.6097	0.861573	0.47125	conserved hypothetical protein
FGSG_01875	-0.0679929	0.9554	-1.04979	0.2078	-0.0578066	0.9435	-3.10836	0.02585	conserved hypothetical protein
FGSG_01876	-inf	1	-0.752776	0.6084	-1.4731	0.3708	-2.14084	0.36115	conserved hypothetical protein
FGSG_01877	0.37888	0.81345	0.319441	0.72695	1.35246	0.1639	1.77112	0.2635	conserved hypothetical protein
FGSG_01879	0.935625	0.63055	-1.71088	0.27105	0.309367	0.78755	-0.108181	0.9437	predicted protein
FGSG_01880			0.922196	0.54645	1.56752	0.2907	1.0293	0.57575	conserved hypothetical protein
FGSG_01881	-0.564483	0.67545	0.0631095	0.9414	-0.283562	0.74445	-0.341696	0.77845	conserved hypothetical protein
FGSG_01882	-0.503815	0.7134	1.57013	0.08615	-0.555667	0.51775	-0.0609496	0.96235	hypothetical protein similar to glycogenin
FGSG_01883	1.50655	0.33605	-0.6647	0.5403	0.158812	0.86945	-0.0700688	0.9608	hypothetical protein similar to cation diffusion facilitator 1
FGSG_01884	-0.187989	0.8824	-1.59902	0.061	-0.68039	0.4088	0.0392715	0.97335	conserved hypothetical protein
FGSG_01885	-0.581364	0.64955	-0.475863	0.5539	0.0280334	0.97405	-0.999429	0.4072	hypothetical protein similar to ABC multidrug transporter Mdr2
FGSG_01886	-0.900885	0.55405	-0.469095	0.6181	0.0143833	0.9842	0.956329	0.4652	hypothetical protein
FGSG_01887	-0.619456	0.62715	-0.92734	0.25965	-0.33305	0.6841	-0.505355	0.6685	conserved hypothetical protein
FGSG_01888	-2.13555	0.1237	-1.33041	0.11865	0.0713077	0.93315	-0.624467	0.60625	hypothetical protein
FGSG_01889	1.07548	0.45265	0.558429	0.5435	1.38833	0.1195	0.0755519	0.95465	predicted protein
FGSG_01890	0.115194	0.9284	-0.470647	0.5566	0.158333	0.84955	-0.729347	0.53935	hypothetical protein similar to tlg SNARE comple subunit Tlg2
FGSG_01891	-0.852174	0.5363	-0.747085	0.37455	-0.119068	0.8945	0.598123	0.64685	conserved hypothetical protein
FGSG_01892	0.912627	0.5154	-0.149414	0.85375	0.322696	0.706	-1.15301	0.3357	conserved hypothetical protein
FGSG_01893	0.86712	0.5193	0.0115642	0.98775	-0.141976	0.8662	0.293619	0.7985	AP-1 comple subunit gamma-1
FGSG_01894	0.482026	0.80735	0.253331	0.83645	0.941471	0.38735	-0.907996	0.633	conserved hypothetical protein
FGSG_01895	-0.870976	0.50745	-0.904249	0.27275	0.802303	0.36555	-1.29563	0.28805	conserved hypothetical protein
FGSG_01896	1.32891	0.3499	0.0375744	0.96755	-0.020123	0.97895	0.0999758	0.9372	conserved hypothetical protein
FGSG_01897	-0.546596	0.6756	-0.835128	0.33235	0.0644237	0.938	-0.247084	0.8414	conserved hypothetical protein
FGSG_01898	0.865682	0.50895	0.304129	0.70625	0.107341	0.89545	-0.300652	0.79875	conserved hypothetical protein
FGSG_01899	0.780965	0.5461	0.0670654	0.93035	0.901196	0.2846	0.788638	0.50635	conserved hypothetical protein
FGSG_01900	-0.322522	0.79905	0.256167	0.7552	0.219706	0.7891	0.850373	0.47835	conserved hypothetical protein
FGSG_01901	-0.039072	0.97635	-1.10473	0.23815	0.446745	0.6096	0.952175	0.46615	conserved hypothetical protein
FGSG_01902	0.308384	0.8078	0.151387	0.8505	1.12591	0.18675	0.755264	0.52545	conserved hypothetical protein
FGSG_01903	0.481128	0.71025	-0.263506	0.751	-0.482528	0.5582	-1.08376	0.39365	conserved hypothetical protein
FGSG_01904	-1.15761	0.37695	-1.10852	0.1799	-0.163769	0.84565	-0.945232	0.4335	conserved hypothetical protein
FGSG_01905	1.81603	0.30015	0.747331	0.51505	-0.251505	0.82605	2.30793	0.1211	conserved hypothetical protein
FGSG_01906	-1.77586	0.2735	-0.485021	0.6014	-0.0530592	0.9526	-0.270729	0.8381	N-acetyltransferase 5
FGSG_01907	0.661755	0.61125	-0.0671784	0.9362	0.441282	0.58995	-0.0659999	0.9558	conserved hypothetical protein
FGSG_01908	-2.27594	0.1035	-0.472819	0.561	-0.320559	0.69815	0.472026	0.6882	WD repeat-containing protein srw1
FGSG_01909	-1.19755	0.3839	0.247405	0.77885	-1.61792	0.07305	-0.761713	0.5364	conserved hypothetical protein
FGSG_01910	-0.949181	0.4841	-0.0754711	0.92675	-0.0415868	0.9612	0.418696	0.74015	hypothetical protein similar to cohesin comple subunit Psm1
FGSG_01911	0.806948	0.54435	0.874278	0.29455	0.447485	0.5949	0.466176	0.7119	conserved hypothetical protein
FGSG_01912	-1.21631	0.35395	-1.18636	0.15355	-0.0252934	0.9759	-0.480228	0.68485	conserved hypothetical protein
FGSG_01913									conserved hypothetical protein
FGSG_01914					0.848097	0.6578			predicted protein
FGSG_01915	0.0120791	0.99315	1.04092	0.2495	0.149253	0.8694	0.98237	0.4662	conserved hypothetical protein
FGSG_01916	0.0170724	0.9907	0.363318	0.68125	0.171712	0.8536	0.886405	0.52035	hypothetical protein similar to UDP-N-acetylglucosaminyltransferase
FGSG_01917	2.18744	0.1592	0.674335	0.4241	0.0950965	0.91195	0.638247	0.60165	protein transport protein SEC23
FGSG_01918	3.73257	0.0294	0.739206	0.37115	0.615584	0.45805	-0.783503	0.5127	conserved hypothetical protein
FGSG_01919	-0.206055	0.8758	-0.0410612	0.96005	0.575558	0.48855	0.759176	0.5303	eocyst comple protein EO70
FGSG_01920	-0.440301	0.72965	0.19004	0.8176	-0.464372	0.57515	0.448994	0.7063	DNA replication licensing factor mcm3
FGSG_01921	0.666364	0.6088	0.142224	0.86475	0.101735	0.9032	-1.38317	0.29535	conserved hypothetical protein
FGSG_01922	-0.325843	0.8342	-0.874193	0.3929	0.0484151	0.9615	0.08376	0.95195	conserved hypothetical protein
FGSG_01923	0.623921	0.63135	-0.364851	0.6505	0.0900954	0.91005	0.774844	0.5178	conserved hypothetical protein
FGSG_01924	0.376116	0.77085	-0.186581	0.82095	-0.380983	0.64485	0.785941	0.50985	hypothetical protein similar to carnitine acetyl transferase
FGSG_01925	0.0264174	0.98385	0.194983	0.80985	-0.584039	0.48845	-0.129723	0.91295	conserved hypothetical protein
FGSG_01926	-0.855332	0.5142	-1.81552	0.0379	0.159234	0.8446	-0.337421	0.7814	electron transfer flavoprotein subunit alpha
FGSG_01927	1.59573	0.29785	0.782441	0.4338	0.417115	0.6616	1.20225	0.3802	hypothetical protein similar to ferrodoin-NADP(+) reductase
FGSG_01928	-0.315441	0.81885	1.8666	0.0313	-2.00037	0.0344	2.10183	0.10105	conserved hypothetical protein
FGSG_01929	1.97967	0.16665	1.43863	0.1072	-0.13701	0.8782	1.47252	0.26215	hypothetical protein similar to DNA mismatch repair protein Pms1
FGSG_01930	0.864247	0.5033	0.189864	0.81935	0.0761559	0.9253	0.868469	0.4861	conserved hypothetical protein
FGSG_01931	-0.313964	0.8115	-0.420903	0.60655	-0.677746	0.42175	-0.622995	0.6041	conserved hypothetical protein
FGSG_01932	-0.515992	0.69045	1.27059	0.1309	-0.225758	0.7884	0.314909	0.79265	cystathionine beta-lyase
FGSG_01933	-0.340775	0.78585	-0.695956	0.3961	-0.332488	0.6891	-0.0923759	0.93665	ATPase family AAA domain-containing protein 1
FGSG_01934	-0.868245	0.56115	0.353392	0.68855	-0.328089	0.7129	0.585429	0.6523	conserved hypothetical protein
FGSG_01935	-1.1538	0.3919	-0.147505	0.85815	0.00513068	0.9952	-0.372563	0.7621	GPI ethanolamine phosphate transferase 1
FGSG_01936	1.44611	0.28315	0.967736	0.245	0.0944197	0.90515	1.38756	0.25395	cutinase transcription factor 1 alpha
FGSG_01938	-1.24273	0.4138	0.064733	0.94255	-0.543733	0.54615	1.05804	0.4218	conserved hypothetical protein
FGSG_01939	-0.204252	0.8901	-0.181972	0.8413	0.580386	0.5088	-1.53545	0.2668	conserved hypothetical protein
FGSG_01940	0.689471	0.62585	-0.0770813	0.92325	-0.828126	0.34055	0.199195	0.87075	hypothetical protein similar to BAR domain protein
FGSG_01941	-0.568908	0.6738	-0.594573	0.48065	-0.168876	0.84855	-0.697024	0.56875	conserved hypothetical protein
FGSG_01942	2.41909	0.19705	0.327136	0.7869	-0.472722	0.7098	-0.0808325	0.9593	conserved hypothetical protein
FGSG_01943	-2.70873	0.07215	-0.723483	0.4069	-1.37182	0.13485	1.27289	0.3832	conserved hypothetical protein
FGSG_01944	-0.404314	0.75145	-0.0672948	0.93465	-0.874723	0.29125	-1.22743	0.33955	hypothetical protein similar to Yip1 domain protein
FGSG_01946	-2.72076	0.06025	0.604745	0.4616	-0.963353	0.24905	-2.19689	0.0897	hypothetical protein similar to vacuolar H+\/Ca2+ echanger
FGSG_01947	-0.775658	0.59355	-4.4732	0.00015	-0.909849	0.3153	-5.0772	0.00135	nitrate reductase
FGSG_01948	0.726518	0.5886	-0.860056	0.2962	-0.122167	0.881	0.269688	0.82075	hypothetical protein similar to nonsense-mediated mRNA decay factor
FGSG_01949									chitin synthase D
FGSG_01950	0.376861	0.8088	-0.315867	0.71985	-0.183246	0.87175	-3.05835	0.03035	heat shock protein Hsp88
FGSG_01953	-0.303205	0.83125	0.239785	0.78785	-0.815925	0.36415	0.363273	0.78295	conserved hypothetical protein
FGSG_01954	-0.169652	0.8935	0.0934138	0.9093	0.398787	0.63255	1.02281	0.40335	conserved hypothetical protein
FGSG_01955	-0.390937	0.7938	0.0068081	0.99385	-0.0846645	0.92735	0.996749	0.48625	eukaryotic translation initiation factor 5A
FGSG_01956	2.64682	0.0949	0.44549	0.5837	0.0280536	0.9734	-0.481806	0.6844	conserved hypothetical protein
FGSG_01957	-0.454585	0.72525	-0.748699	0.36625	-0.66951	0.4169	-0.36811	0.76145	hypothetical protein similar to Yip1 domain family
FGSG_01958	1.00061	0.5064	0.215957	0.8279	0.565869	0.53925	0.628194	0.6394	conserved hypothetical protein
FGSG_01959	-0.489026	0.70795	0.583092	0.4775	-0.618826	0.45025	0.563385	0.6318	cytochrome P450 61
FGSG_01960	-1.4856	0.2866	-1.38708	0.10925	-1.89489	0.0367	0.511324	0.6917	hypothetical protein
FGSG_01962	0.746127	0.5641	0.311094	0.7078	1.31046	0.11995	0.448526	0.71265	argininosuccinate synthase
FGSG_01963	0.704777	0.58665	0.267431	0.7471	-1.35144	0.11985	0.423731	0.73095	hypothetical protein similar to mitochondrial pyruvate dehydrogenase kinase
FGSG_01964	0.0780954	0.9648	-1.43585	0.1387	1.35987	0.1634	-0.850071	0.5779	hypothetical protein similar to class V chitin synthase
FGSG_01965	3.41131	0.04345	0.858274	0.3046	0.718203	0.39665	1.14201	0.3436	predicted protein
FGSG_01967	-0.0314925	0.97925	0.102696	0.899	-0.181703	0.82195	0.959339	0.4255	inositol monophosphatase 2
FGSG_01968	0.502443	0.69815	0.153214	0.8517	-0.0323273	0.9687	-2.58375	0.0492	conserved hypothetical protein
FGSG_01969	-1.56274	0.2844	-1.46895	0.09025	-1.19192	0.1901	-3.05162	0.02705	conserved hypothetical protein
FGSG_01970	0.63271	0.62065	0.126421	0.87715	0.925393	0.26505	-0.895616	0.4788	conserved hypothetical protein
FGSG_01972	2.34574	0.15675	-0.39383	0.64485	-1.20916	0.1719	-1.03486	0.39915	bifunctional P-450:NADPH-P450 reductase
FGSG_01973	0.17313	0.9127	-0.403313	0.65005	-1.55865	0.09125	-0.839606	0.52725	hypothetical protein similar to phospholipase D
FGSG_01974	0.250077	0.8543	1.04464	0.2279	0.235951	0.78785	1.94844	0.15415	hypothetical protein similar to HET-C2
FGSG_01975	-1.70427	0.206	-1.7572	0.04065	-0.779836	0.35965	-3.63784	0.0112	conserved hypothetical protein
FGSG_01976	-0.0998725	0.95535	-1.286	0.1884	-0.477112	0.61915	-3.43016	0.03095	hypothetical protein similar to aspartate-tRNA ligase
FGSG_01977	-2.09667	0.1524	0.223672	0.78615	0.881089	0.28885	3.81135	0.00905	conserved hypothetical protein
FGSG_01978									conserved hypothetical protein
FGSG_01979									predicted protein
FGSG_01980	3.31662	0.0483	1.1251	0.26885	0.659223	0.48815	0.312489	0.81585	predicted protein
FGSG_01981	1.02616	0.5394	2.44391	0.02595	-0.319611	0.76985	2.17352	0.13485	conserved hypothetical protein
FGSG_01982	0.352128	0.8125	-0.315138	0.73845	-0.289939	0.74605	-9.71144e-05	0.9948	hypothetical protein similar to etracellular dioygenase
FGSG_01983	-0.547659	0.73775	0.630903	0.53075	-1.15615	0.28215	1.53113	0.2649	predicted protein
FGSG_01984									predicted protein
FGSG_01985	-0.541353	0.73685	0.852906	0.367	-1.11424	0.2663	2.14268	0.12135	conserved hypothetical protein
FGSG_01986	-6.06978	0.02975	1.46067	0.092	-1.8037	0.03765	-1.76925	0.15695	conserved hypothetical protein
FGSG_01988			2.30083	0.10325	2.13872	0.11935	2.47207	0.19385	conserved hypothetical protein
FGSG_01989			2.20162	0.27275	1.52721	0.32245	2.58832	0.27535	conserved hypothetical protein
FGSG_01990	-1.93309	0.1546	-0.695772	0.38855	0.246096	0.76685	-0.504986	0.6713	conserved hypothetical protein
FGSG_01991			0.267173	0.86975	0.847792	0.6662	1.4043	0.45	conserved hypothetical protein
FGSG_01992	1.04055	0.4184	1.39524	0.09535	-0.566563	0.49345	1.35666	0.2647	conserved hypothetical protein
FGSG_01993	-1.7255	0.2311	0.812757	0.3333	1.10987	0.1856	-1.17753	0.3725	conserved hypothetical protein
FGSG_01994	-3.1169	0.11245	-1.63328	0.10385	-0.54803	0.53755	-0.0726258	0.95425	conserved hypothetical protein
FGSG_01995	-2.95379	0.1298	-0.18384	0.8434	-0.568169	0.5243	-0.497108	0.7107	conserved hypothetical protein
FGSG_01997									hypothetical protein similar to MFS drug transporter
FGSG_02000	-1.61084	0.24995	-0.539516	0.53055	-0.333819	0.68325	0.733081	0.55235	hypothetical protein similar to glutathione S-transferase GstA
FGSG_02001	0.211234	0.89585	-1.07798	0.23175	-1.76889	0.0608	-2.87857	0.0375	hypothetical protein similar to phosphatidylserine decarboylase family protein
FGSG_02002	0.265971	0.83835	-0.312013	0.70055	0.155685	0.8597	-0.638299	0.58985	conserved hypothetical protein
FGSG_02003	0.562669	0.7394	-0.764638	0.52265	0.227588	0.83185	-0.46005	0.7463	hypothetical protein similar to ser/Thr protein phosphatase family protein
FGSG_02004	1.09328	0.45795	0.0075964	0.9916	-0.0422813	0.96065	-0.0996586	0.93275	predicted protein
FGSG_02006									predicted protein
FGSG_02007	-0.35098	0.80385	0.436557	0.6165	-0.283221	0.7455	-3.33187	0.03995	conserved hypothetical protein
FGSG_02008	0.406395	0.75635	-0.951676	0.27315	-0.127403	0.88005	-1.18466	0.36755	hypothetical protein similar to YTP1
FGSG_02009	0.884935	0.51745	1.15294	0.18135	-0.648526	0.4594	-0.363926	0.7812	conserved hypothetical protein
FGSG_02010	-0.0538295	0.967	0.266921	0.74685	-0.0930511	0.912	0.621319	0.61475	hypothetical protein similar to transcription initiation factor TFIID subunit
FGSG_02011	0.485373	0.71375	-0.189418	0.81675	-0.272606	0.7418	0.788912	0.51265	hypothetical protein similar to sorting nein 3
FGSG_02012	1.47735	0.2683	0.512916	0.5376	0.313721	0.7063	-1.33903	0.3048	hypothetical protein similar to mitochondrial large ribosomal subunit protein L36
FGSG_02013	1.05463	0.47935	0.272777	0.78175	-0.104273	0.9096	-0.982794	0.48205	conserved hypothetical protein
FGSG_02014	1.9077	0.22455	1.08321	0.2198	0.167835	0.8521	1.45358	0.27465	heat shock protein 90
FGSG_02015	-1.04103	0.4965	0.401782	0.6599	0.196206	0.82955	1.53561	0.2433	conserved hypothetical protein
FGSG_02016	-0.697183	0.58545	-0.0551824	0.9454	-1.27168	0.12905	-2.62548	0.04725	hypothetical protein similar to sterol o-acyltransferase APE2
FGSG_02017	-1.32178	0.49515	-0.451156	0.67675	-0.827672	0.4346	0.117101	0.93175	predicted protein
FGSG_02018	1.42113	0.35065	-1.5788	0.064	-0.983915	0.26145	-3.08038	0.026	conserved hypothetical protein
FGSG_02019	-3.38164	0.02735	-1.73031	0.0465	-1.6676	0.0673	-4.12933	0.00535	conserved hypothetical protein
FGSG_02020	1.99507	0.1528	-0.869432	0.3469	1.89747	0.0316	3.17083	0.01725	conserved hypothetical protein
FGSG_02021									hypothetical protein
FGSG_02022	-0.317738	0.8598	-1.22506	0.22295	-0.242396	0.8005	0.035999	0.9826	1,3-beta-glucanosyltransferase gel4 precursor
FGSG_02023	4.27775	0.0577	2.44148	0.04565	-0.405118	0.74715	-2.03673	0.3483	predicted protein
FGSG_02024	-0.911103	0.54585	-0.378061	0.6821	-0.745427	0.4123	-2.24338	0.12605	hypothetical protein
FGSG_02025	-0.561534	0.69415	-0.604032	0.48175	0.978408	0.2988	-4.13348	0.0042	ATP-binding cassette sub-family F member 2
FGSG_02026	-1.37077	0.35485	-1.2014	0.16935	0.743927	0.42485	-0.432139	0.747	hypothetical protein similar to DNA helicase
FGSG_02027	-1.2121	0.4011	-1.0669	0.24405	-0.906706	0.3001	-0.491974	0.70845	predicted protein
FGSG_02028	1.13017	0.45625	-0.967598	0.25485	-0.183203	0.83735	-0.259004	0.83385	26S protease regulatory subunit 4
FGSG_02029	0.739977	0.56245	-0.147998	0.85575	0.181331	0.8268	-0.662057	0.5843	ubiquitin-conjugating enzyme E2-24 kDa
FGSG_02030	-0.872078	0.50365	-0.132124	0.87035	0.221463	0.79445	-0.478376	0.68995	succinyl-CoA ligase subunit alpha-1, mitochondrial precursor
FGSG_02031	-0.397519	0.78525	-0.454926	0.6254	0.367694	0.67775	1.41022	0.2832	hypothetical protein similar to monocarboylate transporter
FGSG_02032	-2.06636	0.24405	-1.59984	0.13205	-1.87834	0.0741	0.394297	0.7685	hypothetical protein similar to neutral amino acid permease
FGSG_02033									conserved hypothetical protein
FGSG_02034	-0.012072	0.99185	-0.318797	0.7051	1.03373	0.20955	-1.62158	0.20815	alcohol dehydrogenase 1
FGSG_02035	2.30353	0.13285	-1.70438	0.0466	1.01401	0.23975	-3.10339	0.02075	predicted protein
FGSG_02036	-4.59544	0.1634	-0.465958	0.606	-1.95314	0.04365	-1.19599	0.3803	predicted protein
FGSG_02037	-0.31586	0.8275	-2.57095	0.02535	1.12657	0.1943	-1.7601	0.2106	conserved hypothetical protein
FGSG_02038	0.912955	0.49625	-0.812263	0.36385	3.65412	0.0004	-4.02137	0.0274	conserved hypothetical protein
FGSG_02039	2.30861	0.11575	0.470037	0.6121	-0.123285	0.8881	1.08177	0.4117	conserved hypothetical protein
FGSG_02040	1.25086	0.34325	0.672764	0.41605	0.036435	0.96395	-0.949281	0.46065	elongator comple protein 3
FGSG_02041	1.38928	0.31685	0.236823	0.7923	0.721642	0.406	-0.446384	0.7343	conserved hypothetical protein
FGSG_02042									predicted protein
FGSG_02043	-0.00902533	0.9952	0.529892	0.52535	-0.603403	0.47895	0.841187	0.50435	conserved hypothetical protein
FGSG_02044	0.526441	0.69335	0.958004	0.25695	-0.478842	0.5729	0.761561	0.5328	conserved hypothetical protein
FGSG_02045	-1.49523	0.47475	-1.50492	0.242	-0.408432	0.7171	0.429558	0.76095	hypothetical protein similar to 4930469P12Rik protein
FGSG_02046	0.844342	0.59445	0.786167	0.4263	0.408439	0.67035	-0.274811	0.83985	predicted protein
FGSG_02047	0.0253894	0.98555	0.070961	0.9344	-0.521858	0.55985	-0.503611	0.68565	conserved hypothetical protein
FGSG_02048	0.243131	0.8476	-0.277286	0.7333	0.487091	0.552	0.49287	0.6758	conserved hypothetical protein
FGSG_02049	-0.906968	0.49965	-0.479797	0.5679	0.760984	0.3999	-1.87568	0.13725	conserved hypothetical protein
FGSG_02050	1.14273	0.3816	-0.686977	0.39995	-0.740234	0.37285	1.83392	0.1481	conserved hypothetical protein
FGSG_02051	0.12656	0.9379	-1.25034	0.17375	-0.369692	0.6985	0.654632	0.66725	superoide dismutase, mitochondrial precursor
FGSG_02052	3.20604	0.0482	-0.971555	0.37125	0.151678	0.87525	0.927539	0.4959	predicted protein
FGSG_02053	0.386833	0.7685	1.1722	0.17965	-0.214477	0.8057	0.719096	0.58245	conserved hypothetical protein
FGSG_02054	-1.39795	0.29005	1.06159	0.19945	-1.66188	0.05595	1.07236	0.3738	hypothetical protein similar to KLPA
FGSG_02055	-0.430448	0.73165	-0.167331	0.83635	-0.52298	0.5257	0.00299085	0.99785	conserved hypothetical protein
FGSG_02056	-0.252845	0.8478	-0.217033	0.79685	-0.266166	0.75485	-0.648908	0.61575	dihydroy-acid dehydratase
FGSG_02058	-0.00277935	0.99495	0.406477	0.6396	-0.639049	0.46725	0.0654294	0.95925	ATP-dependent Clp protease proteolytic subunit
FGSG_02059	-2.459	1	-1.08676	0.42785	-0.546791	0.6536	0.75755	0.60965	conserved hypothetical protein
FGSG_02060	0.386635	0.769	0.638406	0.4426	-1.14415	0.18435	-2.4361	0.0802	hypothetical protein
FGSG_02061									hypothetical protein
FGSG_02062	-1.25424	0.543	0.256036	0.82205	-1.08577	0.38535	1.379	0.34235	conserved hypothetical protein
FGSG_02063	-2.83226	0.059	0.87964	0.28585	-1.31347	0.1224	-0.548789	0.65195	hypothetical protein similar to dihydrodipicolinate synthetase family protein
FGSG_02064	-3.25791	0.0762	1.7877	0.0418	-1.80621	0.05435	-0.98326	0.45485	conserved hypothetical protein
FGSG_02065									predicted protein
FGSG_02066	-1.38736	0.3209	-1.18308	0.1787	-0.504683	0.54835	0.375075	0.75315	conserved hypothetical protein
FGSG_02067	-1.15195	0.39395	-0.434897	0.6091	-0.124176	0.8812	-1.58175	0.22375	conserved hypothetical protein
FGSG_02068			2.07621	0.2171	2.33433	0.2016			conserved hypothetical protein
FGSG_02069	-2.26612	0.1064	-0.0986588	0.90195	-0.969684	0.24205	1.62676	0.18665	conserved hypothetical protein
FGSG_02070	-2.64111	0.0769	2.39212	0.0094	-3.52447	0.0018	3.52734	0.015	hypothetical protein similar to phthalate transporter
FGSG_02071	-0.28941	0.8146	-0.860835	0.2966	-0.636411	0.43585	0.324742	0.7826	hypothetical protein similar to acyltransferase
FGSG_02072	-1.80724	0.20095	-0.331385	0.68755	-1.15705	0.17415	-1.08821	0.39125	hypothetical protein similar to POS5 protein
FGSG_02073	1.71729	0.21035	-0.490872	0.5569	1.32626	0.1197	-0.2702	0.81895	lysophospholipase 2
FGSG_02074	1.10715	0.5031	0.267754	0.80455	0.633935	0.5327	0.0266013	0.984	predicted protein
FGSG_02075	-0.54233	0.71715	-0.701421	0.43025	-0.625322	0.50335	0.114237	0.938	conserved hypothetical protein
FGSG_02076	-1.45874	0.5838	-2.41495	0.303	0.00238878	0.95755	-3.15819	0.20005	hypothetical protein
FGSG_02077	0.501914	0.80575	0.0681798	0.9528	-0.45415	0.62305	0.202072	0.9246	hypothetical protein
FGSG_02078	0.438389	0.7467	0.489189	0.5656	-0.495447	0.5694	0.0596004	0.9603	conserved hypothetical protein
FGSG_02079	-0.601606	0.65035	-0.209725	0.79605	-2.00507	0.02385	0.349959	0.7687	conserved hypothetical protein
FGSG_02080	0.883273	0.66565	1.53579	0.1943	1.21577	0.2834	1.9913	0.157	conserved hypothetical protein
FGSG_02081	1.07969	0.5512	0.482843	0.6911	-0.399285	0.75735	2.40438	0.1285	predicted protein
FGSG_02082	1.70003	0.21225	1.60706	0.0608	-0.422057	0.6103	3.39356	0.0168	conserved hypothetical protein
FGSG_02083	0.982097	0.54735	0.321281	0.7255	0.454876	0.62655	-0.596064	0.65995	hypothetical protein similar to C6 zinc finger protein
FGSG_02084	1.11882	0.4947	-0.0866291	0.93795	0.709538	0.4856	-3.12676	0.2043	conserved hypothetical protein
FGSG_02085	0.307603	0.8387	-0.535517	0.60365	0.147154	0.869	0.096512	0.94405	hypothetical protein
FGSG_02086									predicted protein
FGSG_02087	-3.26387	0.0761	0.0885037	0.9206	0.463835	0.5803	0.193246	0.88345	conserved hypothetical protein
FGSG_02088	0.717042	0.6046	-0.596657	0.5192	0.428055	0.62295	0.131586	0.92025	predicted protein
FGSG_02089	0.581879	0.7753	-0.849724	0.5428	-1.56034	0.3303	0.493452	0.75025	predicted protein
FGSG_02090	-0.150352	0.9064	0.218915	0.7891	-0.746385	0.3645	-0.213775	0.85555	conserved hypothetical protein
FGSG_02091	-0.366381	0.7786	0.580376	0.49055	-0.814489	0.3379	-0.0386445	0.97395	conserved hypothetical protein
FGSG_02092	-0.00549307	0.9968	-0.581903	0.4931	0.0210288	0.98095	-2.13571	0.0978	conserved hypothetical protein
FGSG_02093	-0.730291	0.61915	-0.283444	0.7556	0.38318	0.6571	-2.32496	0.10505	conserved hypothetical protein
FGSG_02094	-3.23502	0.03115	0.279406	0.73575	-1.014	0.2217	2.51511	0.0652	ammonium transporter MEP2
FGSG_02095	-0.09815	0.94045	-0.539172	0.5087	-0.195491	0.8139	0.0877296	0.9368	hypothetical protein similar to grr1 protein
FGSG_02096	-0.85786	0.5139	-0.983463	0.23975	0.00722327	0.9928	-0.723473	0.55045	conserved hypothetical protein
FGSG_02097	-0.973771	0.45625	-1.10852	0.1834	-0.360811	0.6579	-1.36896	0.26595	hypothetical protein similar to glutaredoin
FGSG_02098	1.0222	0.439	-0.0453769	0.9538	0.451165	0.5839	-0.284833	0.803	conserved hypothetical protein
FGSG_02099	3.74999	0.0398	1.52752	0.0857	0.385371	0.65685	-0.774302	0.5153	60S ribosomal protein L16
FGSG_02100	1.25499	0.35035	0.138996	0.86025	-0.208552	0.79835	-0.738463	0.5361	conserved hypothetical protein
FGSG_02101	-0.25798	0.83765	-0.388562	0.6338	-0.484896	0.545	-0.452121	0.7073	conserved hypothetical protein
FGSG_02102	1.27443	0.4813	-0.378493	0.76435	-0.475109	0.6996	-0.645442	0.70075	conserved hypothetical protein
FGSG_02103	-0.819003	0.6966	1.21634	0.2891	0.330818	0.7698	0.477324	0.75275	conserved hypothetical protein
FGSG_02104	0.193646	0.91225	-1.53357	0.34205	-0.151313	0.91085	0.605754	0.70185	predicted protein
FGSG_02105	0.0218531	0.98635	-0.461235	0.57855	0.351915	0.6675	0.0766553	0.94805	AP-2 comple subunit mu-1
FGSG_02106	0.621693	0.63305	-0.310642	0.7084	-0.151686	0.8523	-0.819461	0.5053	conserved hypothetical protein
FGSG_02108	1.91524	0.23555	-0.704874	0.5308	-0.549961	0.6028	0.393124	0.78285	hypothetical protein similar to conserved protein
FGSG_02109			0.594401	0.73505			3.3442	0.11945	hypothetical protein
FGSG_02110									conserved hypothetical protein
FGSG_02111	2.98083	0.05545	-2.1411	0.07925	-1.3742	0.18025	1.49044	0.268	conserved hypothetical protein
FGSG_02112									conserved hypothetical protein
FGSG_02113	3.30275	0.05415	-0.312741	0.7757	-0.850789	0.43335	0.67476	0.6278	conserved hypothetical protein
FGSG_02114	6.22779	0.0026	-0.982617	0.34115	-1.02117	0.30185	1.24124	0.3657	conserved hypothetical protein
FGSG_02115	2.78647	0.14235	-0.529782	0.68425	-0.624742	0.621	1.48595	0.3228	conserved hypothetical protein
FGSG_02116	4.65756	0.00605	-0.858158	0.3822	-0.498179	0.5816	0.597089	0.65205	conserved hypothetical protein
FGSG_02117	5.37367	0.0055	0.339789	0.7212	0.241284	0.79595	1.89344	0.1731	conserved hypothetical protein
FGSG_02118	4.38942	0.02425	-0.22361	0.8406	0.305319	0.77015	-1.3509	0.4028	conserved hypothetical protein
FGSG_02119	2.34671	0.1222	-0.998164	0.3492	0.199806	0.8297	-0.602889	0.6656	conserved hypothetical protein
FGSG_02120	0.131983	0.91665	-2.4646	0.0099	-1.43812	0.0982	-3.17259	0.02525	hypothetical protein
FGSG_02121	4.46132	0.2666							conserved hypothetical protein
FGSG_02123									predicted protein
FGSG_02124	-1.92328	0.25825	-0.753757	0.44225	-0.341156	0.7105	0.401053	0.76035	hypothetical protein similar to cupin domain protein
[truncated: 11,324 more rows]

## Sheet: Table S2
Table S2. The 20 genes in each virus-infected strain with the greatest difference in epression relative to that in the wild type (PH-1).
Locus	PH-1/FgV1 log2(FC)	PH-1/FgV1 p_value	PH-1/FgV2 log2(FC)	PH-1/FgV2 p_value	PH-1/FgV3 log2(FC)	PH-1/FgV3 p_value	PH-1/FgV4 log2(FC)	PH-1/FgV4 p_value	Description
FGSG_07822	-9.50348	0.23675	-4.30272	0.00015	-2.66881	0.00475	3.8571	0.03435	conserved hypothetical protein
FGSG_13782	-8.54926	0.00105	-0.652149	0.5407	-1.5091	0.1258	0.582097	0.7616	hypothetical protein
FGSG_00806	-8.07695	0.01225	-3.951	0.00045	-2.16794	0.02325	-1.76248	0.206	alkaline proteinase precursor
FGSG_10923	-7.9369	0.10525	-3.15845	0.0007	-0.931655	0.2819	0.217155	0.86165	conserved hypothetical protein
FGSG_00171	-7.9189	0.23675	-0.172932	0.83075	-2.59661	0.00485	-3.13652	0.0226	hypothetical protein
FGSG_04240	-7.71171	0.10525	-1.82428	0.0343	-1.92863	0.03075	-1.76185	0.15645	conserved hypothetical protein
FGSG_10543	-7.69986	0.0013	-2.17634	0.051	-1.65999	0.0962	0.505271	0.80385	hypothetical protein
FGSG_00220	-7.64516	0.16065	0.0309889	0.97005	-2.02732	0.02055	3.03666	0.04145	conserved hypothetical protein
FGSG_06447	-7.57813	0.23675	0.24272	0.7679	-0.804245	0.32865	-3.65421	0.0128	hypothetical protein similar to cytochrome P450 phenylacetate hydroylase
FGSG_02432	-7.50616	0.10525	-2.3454	0.0093	-1.21147	0.15325	-3.91533	0.00675	hypothetical protein similar to glutathione-dependent formaldehyde dehydrogenase
FGSG_08037	-inf	0.0008	-7.0419	0.13615	-3.66271	0.06165	-3.10935	0.1234	conserved hypothetical protein
FGSG_05532	-5.36126	0.00705	-6.53801	0.00025	0.573353	0.52555	-2.75048	0.03875	conserved hypothetical protein
FGSG_00295	-3.73816	0.01815	-6.5132	5e-05	-0.0325207	0.9706	-3.61266	0.01095	predicted protein
FGSG_08402	0.103165	0.9475	-5.22776	5e-05	-0.720633	0.4382	-7.10525	0.0009	nitrite reductase
FGSG_07502	-inf	5e-05	-5.13899	0.00025	-2.2283	0.0137	0.862996	0.47715	hypothetical protein similar to neutral amino acid permease
FGSG_07593	-2.39234	1	-5.09763	0.13735	-1.39844	0.33385	2.51552	0.114	beta-glucuronidase
FGSG_06451	-inf	0.00065	-5.0968	0.18605	-5.72022	0.2401	-3.17041	0.11415	hypothetical protein similar to levanase
FGSG_04717	-inf	0.0032	-4.8494	0.2154	-1.15045	0.2866	-4.50696	0.16305	conserved hypothetical protein
FGSG_11836	-3.96732	0.06685	-4.74637	0.0102	0.012268	0.9873	-0.753554	0.56585	conserved hypothetical protein
FGSG_10489	-1.74488	0.4997	-4.68609	0.1415	-3.17508	0.26045	-1.9632	0.41145	predicted protein
FGSG_06451	-inf	0.00065	-5.0968	0.18605	-5.72022	0.2401	-3.17041	0.11415	hypothetical protein similar to levanase
FGSG_00221	-2.87133	0.3179	-0.196064	0.86625	-5.33973	0.2493	3.67935	0.0183	predicted protein
FGSG_07774	-inf	0.0028	-3.53691	0.09635	-5.14762	0.24035	2.33796	0.0986	hypothetical protein
FGSG_11549	-1.12746	0.5821	0.603638	0.59535	-5.05854	0.2495	3.05317	0.0451	conserved hypothetical protein
FGSG_01831	-3.52252	0.2749	-0.811646	0.4661	-5.00568	0.2405	1.47493	0.29145	hypothetical protein similar to hydrophobin
FGSG_01593	-inf	5e-05	-1.07477	0.2513	-4.75046	0.0272	2.61165	0.0478	hypothetical protein similar to l-fucose permease
FGSG_01797	-inf	0.0288	1.4406	0.2125	-4.47452	0.25185	1.92836	0.20705	conserved hypothetical protein
FGSG_09063	-5.56961	0.1616	-3.25399	0.00435	-4.43935	0.00245	1.55927	0.209	hypothetical protein similar to salicylate hydroylase
FGSG_05762	-0.230692	0.90095	-1.97561	0.3088	-4.17482	0.25655	-0.0277766	0.96245	conserved hypothetical protein
FGSG_00110	0.983479	0.6478	-1.75031	0.3324	-4.17428	0.25655	1.93703	0.2439	predicted protein
FGSG_08402	0.103165	0.9475	-5.22776	5e-05	-0.720633	0.4382	-7.10525	0.0009	nitrite reductase
FGSG_13741	0.706489	0.5981	-0.675143	0.4118	0.244088	0.7724	-6.95327	0.03965	hypothetical protein
FGSG_00174	-5.2702	0.00635	-0.878772	0.29865	-0.0261722	0.97465	-6.76942	0.00435	hypothetical protein similar to acetyltransferase
FGSG_04458	2.88754	0.0997	-2.25807	0.01215	0.408986	0.65725	-5.92739	0.0011	hypothetical protein similar to flavohemoglobin
FGSG_10998	1.45643	0.34745	-0.926158	0.39275	2.32783	0.01565	-5.77977	0.12025	conserved hypothetical protein
FGSG_10212	1.10146	0.53315	-1.43961	0.12935	1.00596	0.29905	-5.73862	0.0012	hypothetical protein similar to snodprot-FG
FGSG_02918	-0.641099	0.626	-2.33563	0.01595	0.627998	0.4457	-5.62671	0.04765	conserved hypothetical protein
FGSG_03445	1.2967	0.45285	-1.32206	0.14275	1.03236	0.28665	-5.61523	0.00055	conserved hypothetical protein
FGSG_04434	-1.078	0.4586	-0.458673	0.6111	2.28206	0.01115	-5.60887	0.15795	conserved hypothetical protein
FGSG_12920	-inf	0.00205	-0.884677	0.42565	-0.598597	0.55475	-5.56724	0.1205	conserved hypothetical protein
FGSG_07804	11.6786	0.24995							conserved hypothetical protein
FGSG_12214	11.1339	0.21255							hypothetical protein
FGSG_09038	10.9685	0.09665	5.22523	0.0087	3.80268	0.014			conserved hypothetical protein
FGSG_13222	10.473	0.21255							conserved hypothetical protein
FGSG_12820	9.82773	0.2457	2.81908	0.1828	1.39554	0.4905			predicted protein
FGSG_12570	9.38492	0.22715	4.16647	0.1368	2.3326	0.2016			conserved hypothetical protein
FGSG_09051	9.0626	0.24995	3.76024	0.2028	3.17057	0.2358			predicted protein
FGSG_04603	8.52683	0.21255			6.37219	0.2533			conserved hypothetical protein
FGSG_13703	8.39069	0.17755	3.06886	0.0754	3.16137	0.0755			predicted protein
FGSG_12110	8.27397	0.014	0.476362	0.6604	2.76196	0.0098	-0.0642219	0.964	hypothetical protein
FGSG_11267			7.54538	0.1983	7.03547	0.21995			conserved hypothetical protein
FGSG_00055	-inf	1	7.1718	5e-05	8.36089	0.00015	1.7426	0.2644	conserved hypothetical protein
FGSG_06484			6.9624	0.00815	6.68193	0.0055	2.31925	0.1876	conserved hypothetical protein
FGSG_12056	0.517967	0.68815	6.92722	5e-05	6.37344	5e-05	1.60451	0.19415	hypothetical protein
FGSG_03849	1.7548	0.2859	6.41627	5e-05	7.23014	5e-05	2.03881	0.15395	conserved hypothetical protein
FGSG_05318	inf	0.0001	6.40924	0.23955					hypothetical protein similar to a multdrug transfer
FGSG_07753	-2.29854	0.1962	6.18779	5e-05	6.21895	5e-05	3.48907	0.0133	conserved hypothetical protein
FGSG_06467			6.08487	0.0385			2.88776	0.17945	predicted protein
FGSG_01582	-inf	0.04215	5.8035	0.00035	6.12299	5e-05	2.65297	0.0583	conserved hypothetical protein
FGSG_09077	-1.28261	0.5755	5.68814	0.00125	5.25045	0.00085	2.51827	0.1104	conserved hypothetical protein
FGSG_00055	-inf	1	7.1718	5e-05	8.36089	0.00015	1.7426	0.2644	conserved hypothetical protein
FGSG_10442	7.61323	0.21255			7.56999	0.2533			conserved hypothetical protein
FGSG_03849	1.7548	0.2859	6.41627	5e-05	7.23014	5e-05	2.03881	0.15395	conserved hypothetical protein
FGSG_00764	-inf	0.00615	4.9485	0.00025	7.22741	5e-05	0.883801	0.5321	hypothetical protein
FGSG_04613	-1.36358	0.5057	5.42726	0.00045	7.16008	0.00045	2.5104	0.08935	conserved hypothetical protein
FGSG_11267			7.54538	0.1983	7.03547	0.21995			conserved hypothetical protein
FGSG_08632			5.21218	0.01365	6.93873	0.0121	1.6878	0.34295	conserved hypothetical protein
FGSG_00040	-2.9015	1	5.63704	0.00035	6.91478	0.00045	2.15141	0.14475	conserved hypothetical protein
FGSG_03661	1.14013	0.4909	4.97105	0.00025	6.80844	5e-05	0.0358175	0.9804	conserved hypothetical protein
FGSG_06484			6.9624	0.00815	6.68193	0.0055	2.31925	0.1876	conserved hypothetical protein
FGSG_04797			4.25961	0.2426			9.33058	0.01855	predicted protein
FGSG_07558							8.5988	0.15895	hypothetical protein similar to fruit body lectin
FGSG_03619	-2.04488	0.3686	1.80422	0.0876	-1.10049	0.33925	8.38335	0.00115	conserved hypothetical protein
FGSG_00020			1.95742	0.28415			8.34678	0.1043	conserved hypothetical protein
FGSG_03153	-1.81239	0.3783	2.20606	0.1142	-2.2606	0.11715	8.30851	0.0004	conserved hypothetical protein
FGSG_03620	-4.1517	0.1693	2.27836	0.01355	-1.32221	0.16805	8.26072	0.0008	conserved hypothetical protein
FGSG_03748							8.25014	0.01855	conserved hypothetical protein
FGSG_04796			1.79196	0.3257			8.11326	0.15895	conserved hypothetical protein
FGSG_11146	-inf	1	2.96458	0.0077	-1.79458	0.30445	7.86909	0.00125	conserved hypothetical protein
FGSG_12591							7.86442	0.01855	predicted protein

## Sheet: Table S3
Table S3. GO enrichment analysis of the DEGs in each sample.
Fisher's Exact Test
Test-Set: FgV1-Down.txt
Test all Gene Ontology terms if they are enriched in a test group when compared to a reference group using Fisher's Exact Test with Multiple Testing Correction of FDR (Benjamini and Hochberg).
GO Term	Name	Type	FDR	single test p-Value	# in test group	# in reference group	# non annot test	# non annot reference group	Over/Under
GO:0008556	potassium-transporting ATPase activity	F	0.0015	3.2e-07	4	0	150	6256	over
GO:0008554	sodium-exporting ATPase activity, phosphorylative mechanism	F	0.0015	3.2e-07	4	0	150	6256	over
GO:0005215	transporter activity	F	0.045	1.7e-05	37	726	117	5530	over
GO:0015081	sodium ion transmembrane transporter activity	F	0.045	1.9e-05	5	10	149	6246	over
Fisher's Exact Test
Test-Set: FgV3-Down.txt
Test all Gene Ontology terms if they are enriched in a test group when compared to a reference group using Fisher's Exact Test with Multiple Testing Correction of FDR (Benjamini and Hochberg).
GO Term	Name	Type	FDR	single test p-Value	# in test group	# in reference group	# non annot test	# non annot reference group	Over/Under
GO:0015749	monosaccharide transport	P	0.031	3.9e-06	11	68	151	6180	over
GO:1901476	carbohydrate transporter activity	F	0.031	1.4e-05	10	64	152	6184	over
GO:0015144	carbohydrate transmembrane transporter activity	F	0.031	1.4e-05	10	64	152	6184	over
GO:0015791	polyol transport	P	0.031	1.7e-05	6	17	156	6231	over
GO:0008645	hexose transport	P	0.031	1.8e-05	10	66	152	6182	over
GO:0008643	carbohydrate transport	P	0.031	1.9e-05	11	82	151	6166	over
GO:0051119	sugar transmembrane transporter activity	F	0.044	3.2e-05	9	56	153	6192	over
Fisher's Exact Test
Test-Set: FgV4-Down.txt
Test all Gene Ontology terms if they are enriched in a test group when compared to a reference group using Fisher's Exact Test with Multiple Testing Correction of FDR (Benjamini and Hochberg).
GO Term	Name	Type	FDR	single test p-Value	# in test group	# in reference group	# non annot test	# non annot reference group	Over/Under
GO:0005730	nucleolus	C	2.2e-19	1.1e-22	67	379	190	5774	over
GO:0030684	preribosome	C	2.5e-19	1.6e-22	28	38	229	6115	over
GO:0030687	preribosome, large subunit precursor	C	8.4e-09	8.7e-12	11	7	246	6146	over
GO:0070013	intracellular organelle lumen	C	8.6e-09	1.2e-11	85	961	172	5192	over
GO:0043233	organelle lumen	C	8.6e-09	1.2e-11	85	961	172	5192	over
GO:0031974	membrane-enclosed lumen	C	3.7e-08	5.7e-11	85	992	172	5161	over
GO:0031981	nuclear lumen	C	2.9e-07	4.9e-10	72	803	185	5350	over
GO:0030686	90S preribosome	C	6.4e-07	1.1e-09	13	25	244	6128	over
GO:0030529	ribonucleoprotein complex	C	7.2e-07	1.3e-09	43	356	214	5797	over
GO:0032040	small-subunit processome	C	2e-05	4.5e-08	9	12	248	6141	over
GO:0043232	intracellular non-membrane-bounded organelle	C	3.2e-05	8.1e-08	85	1158	172	4995	over
GO:0043228	non-membrane-bounded organelle	C	3.2e-05	8.1e-08	85	1158	172	4995	over
GO:0044428	nuclear part	C	5.1e-05	1.3e-07	75	979	182	5174	over
GO:0044446	intracellular organelle part	C	0.00091	3.8e-06	119	1993	138	4160	over
GO:0044422	organelle part	C	0.0012	5.4e-06	119	2006	138	4147	over
GO:0044452	nucleolar part	C	0.0015	6.8e-06	8	19	249	6134	over
GO:0005634	nucleus	C	0.0085	4e-05	121	2134	136	4019	over
GO:0043231	intracellular membrane-bounded organelle	C	0.012	5.7e-05	197	4006	60	2147	over
GO:0043227	membrane-bounded organelle	C	0.012	5.7e-05	197	4006	60	2147	over
GO:0009705	plant-type vacuole membrane	C	0.028	0.00016	4	4	253	6149	over
GO:0031428	box C/D snoRNP complex	C	0.041	0.00025	3	1	254	6152	over
GO:0003723	RNA binding	F	1.6e-08	2.3e-11	42	296	215	5857	over
GO:0030515	snoRNA binding	F	9e-05	3e-07	6	3	251	6150	over
GO:0042134	rRNA primary transcript binding	F	0.013	6.4e-05	3	0	254	6153	over
GO:0051139	metal ion:hydrogen antiporter activity	F	0.041	0.00025	3	1	254	6152	over
GO:0015369	calcium:hydrogen antiporter activity	F	0.041	0.00025	3	1	254	6152	over
GO:0042254	ribosome biogenesis	P	4.2e-24	4.3e-28	50	142	207	6011	over
GO:0022613	ribonucleoprotein complex biogenesis	P	3.8e-21	7.9e-25	50	173	207	5980	over
GO:0006364	rRNA processing	P	6.6e-20	2.1e-23	37	85	220	6068	over
GO:0016072	rRNA metabolic process	P	2.2e-19	1e-22	37	90	220	6063	over
GO:0034470	ncRNA processing	P	3.8e-14	2.8e-17	37	141	220	6012	over
GO:0034660	ncRNA metabolic process	P	3e-12	2.5e-15	38	176	219	5977	over
GO:0044085	cellular component biogenesis	P	7.1e-10	6.6e-13	60	506	197	5647	over
GO:0006396	RNA processing	P	8.6e-09	1e-11	42	288	215	5865	over
GO:0042274	ribosomal small subunit biogenesis	P	4e-06	7.8e-09	15	45	242	6108	over
GO:0042255	ribosome assembly	P	1.5e-05	3.1e-08	11	22	246	6131	over
GO:0042273	ribosomal large subunit biogenesis	P	2e-05	4.4e-08	11	23	246	6130	over
GO:0000967	rRNA 5'-end processing	P	6.9e-05	2.1e-07	7	6	250	6147	over
GO:0000966	RNA 5'-end processing	P	6.9e-05	2.1e-07	7	6	250	6147	over
GO:0000480	endonucleolytic cleavage in 5'-ETS of tricistronic rRNA transcript (SSU-rRNA, 5.8S rRNA, LSU-rRNA)	P	6.9e-05	2.1e-07	7	6	250	6147	over
GO:0000472	endonucleolytic cleavage to generate mature 5'-end of SSU-rRNA from (SSU-rRNA, 5.8S rRNA, LSU-rRNA)	P	6.9e-05	2.1e-07	7	6	250	6147	over
GO:0034471	ncRNA 5'-end processing	P	6.9e-05	2.1e-07	7	6	250	6147	over
GO:0030490	maturation of SSU-rRNA	P	8e-05	2.6e-07	12	36	245	6117	over
GO:0000462	maturation of SSU-rRNA from tricistronic rRNA transcript (SSU-rRNA, 5.8S rRNA, LSU-rRNA)	P	0.00024	8.2e-07	11	33	246	6120	over
GO:0000027	ribosomal large subunit assembly	P	0.00037	1.3e-06	7	9	250	6144	over
GO:0000469	cleavage involved in rRNA processing	P	0.00078	2.9e-06	9	23	248	6130	over
GO:0000466	maturation of 5.8S rRNA from tricistronic rRNA transcript (SSU-rRNA, 5.8S rRNA, LSU-rRNA)	P	0.00078	2.9e-06	9	23	248	6130	over
GO:0090502	RNA phosphodiester bond hydrolysis, endonucleolytic	P	0.00089	3.6e-06	8	17	249	6136	over
GO:0000479	endonucleolytic cleavage of tricistronic rRNA transcript (SSU-rRNA, 5.8S rRNA, LSU-rRNA)	P	0.00089	3.6e-06	8	17	249	6136	over
GO:0000478	endonucleolytic cleavage involved in rRNA processing	P	0.00089	3.6e-06	8	17	249	6136	over
GO:0000460	maturation of 5.8S rRNA	P	0.00091	3.9e-06	9	24	248	6129	over
GO:0090501	RNA phosphodiester bond hydrolysis	P	0.0012	5.1e-06	9	25	248	6128	over
GO:0000447	endonucleolytic cleavage in ITS1 to separate SSU-rRNA from 5.8S rRNA and LSU-rRNA from tricistronic rRNA transcript (SSU-rRNA, 5.8S rRNA, LSU-rRNA)	P	0.0016	7.6e-06	7	13	250	6140	over
GO:0022618	ribonucleoprotein complex assembly	P	0.013	7e-05	11	57	246	6096	over
GO:0071826	ribonucleoprotein complex subunit organization	P	0.017	9.2e-05	11	59	246	6094	over
GO:0009624	response to nematode	P	0.028	0.00016	4	4	253	6149	over
GO:0070925	organelle assembly	P	0.035	0.0002	11	65	246	6088	over
GO:0010351	lithium ion transport	P	0.041	0.00025	3	1	254	6152	over

## Sheet: Table S4
Table S4. Expression ratios (fold-change relative to the virus-free wild type) of Fusarium graminearum TFs in each virus-infected sample.
Locus	Family	PH-1/FgV1 log2(FC)	PH-1/FgV1 p_value	PH-1/FgV2 log2(FC)	PH-1/FgV2 p_value	PH-1/FgV3 log2(FC)	PH-1/FgV3 p_value	PH-1/FgV4 log2(FC)	PH-1/FgV4 p_value	Description
FGSG_00011	Zn2Cys6	-0.0399915	0.97715	0.595515	0.5146	-1.94098	0.05705	1.44068	0.2832	conserved hypothetical protein
FGSG_00052	Zn2Cys6			inf	0.01195					conserved hypothetical protein
FGSG_00069	Zn2Cys6	-2.49111	0.1218	-0.567436	0.5146	-0.814547	0.35735	1.54732	0.2193	conserved hypothetical protein
FGSG_00081	Zn2Cys6	-0.412073	1	0.450044	0.69365	-0.302141	0.79715	1.70083	0.2446	conserved hypothetical protein
FGSG_00102	Zn2Cys6	0.421445	0.80435	1.32687	0.23525	-0.472316	0.68175	2.18052	0.14235	conserved hypothetical protein
FGSG_00125	Zn2Cys6	0.190561	0.90205	-0.321303	0.74465	0.163104	0.85515	-0.936034	0.5015	predicted protein
FGSG_00144	Zn2Cys6	0.887458	0.58905	0.983677	0.3487	0.07709	0.9407	1.43728	0.3069	conserved hypothetical protein
FGSG_00147	Zn2Cys6	-1.54099	1	0.804563	0.4962	-1.05712	0.41405	2.86871	0.0781	conserved hypothetical protein
FGSG_00153	Zn2Cys6	-0.734103	0.63965	1.65961	0.07425	-1.92781	0.07075	1.02311	0.4514	conserved hypothetical protein
FGSG_00196	Zn2Cys6	1.30828	0.3245	-0.978376	0.27285	1.61898	0.05935	-1.49159	0.27035	conserved hypothetical protein
FGSG_00217	Zn2Cys6	2.89319	0.0484	0.983159	0.27125	0.188009	0.8301	-0.202182	0.87755	conserved hypothetical protein
FGSG_00227	Zn2Cys6	0.379563	1	2.58808	0.0455	-0.0324713	0.96765	1.55932	0.338	conserved hypothetical protein
FGSG_00235	Zn2Cys6	0.930363	0.6074	1.27918	0.27275	-0.543346	0.6526	1.18023	0.4294	predicted protein
FGSG_00276	Nucleic acid-binding, OB-fold	-0.374687	0.7755	-1.65773	0.06875	0.365708	0.65725	-3.11418	0.0315	hypothetical protein similar to MPU1p
FGSG_00307	HMG	0.206077	0.8695	0.551946	0.49735	-0.23016	0.77795	0.57767	0.6321	conserved hypothetical protein
FGSG_00313	Zn2Cys6	0.88527	0.48705	-0.531868	0.5182	0.985719	0.23385	-0.908293	0.4776	conserved hypothetical protein
FGSG_00318	Myb	-0.684124	0.6391	0.504818	0.562	1.72447	0.0514	-0.604738	0.64705	conserved hypothetical protein
FGSG_00324	Myb	0.662091	0.6222	0.361146	0.6551	0.611516	0.47715	0.916994	0.4516	conserved hypothetical protein
FGSG_00342	C2H2 zinc finger	-0.136692	0.9209	0.521361	0.54485	-0.948259	0.2792	-0.291901	0.8247	predicted protein
FGSG_00350	p53-like transcription factor	-0.802739	0.5435	-0.515662	0.5278	-0.592504	0.475	-0.183473	0.87015	conserved hypothetical protein
FGSG_00352	Heteromeric CCAAT factors	0.451222	0.71825	0.474877	0.5659	-0.199527	0.80445	0.874962	0.45975	hypothetical protein similar to CCAAT-binding comple subunit HAP2
FGSG_00374	Heli-turn-heli, AraC type	0.287439	0.83485	0.405894	0.6304	-0.792785	0.35305	-0.322924	0.78795	conserved hypothetical protein
FGSG_00385	HMG	-2.08604	0.19545	-1.48355	0.11775	-0.299934	0.7554	-1.32339	0.36545	conserved hypothetical protein
FGSG_00404	Zn2Cys6	-0.266886	0.83595	-0.0199173	0.9788	0.0280367	0.9723	-1.19227	0.32785	conserved hypothetical protein
FGSG_00477	C2H2 zinc finger	0.227138	0.86125	-0.164428	0.84755	-0.090252	0.91765	-0.039637	0.9759	conserved hypothetical protein
FGSG_00502	Winged heli repressor DNA-binding	-1.83714	0.1772	-1.08921	0.19085	-0.260072	0.74725	-0.314184	0.7841	vacuolar transporter chaperone 4
FGSG_00504	Nucleic acid-binding, OB-fold	-0.311114	0.8123	1.01156	0.22615	-0.484836	0.55415	0.50826	0.67175	DNA replication licensing factor mcm4
FGSG_00515	bZIP	0.75729	0.5812	0.988378	0.2498	-0.270836	0.75435	1.83435	0.1695	conserved hypothetical protein
FGSG_00545	bHLH	0.771384	0.5607	0.294305	0.71555	0.00918568	0.98955	0.728085	0.5346	conserved hypothetical protein
FGSG_00573	Zn2Cys6	-0.0324056	0.9813	0.344098	0.6772	-0.70148	0.39445	0.179355	0.8767	conserved hypothetical protein
FGSG_00574	Zn2Cys6	0.729803	0.5809	1.09126	0.1993	-0.157259	0.84715	0.111466	0.92465	conserved hypothetical protein
FGSG_00584	C2H2 zinc finger	-0.783049	0.60515	-0.985283	0.26995	1.25954	0.1934	-0.235919	0.8597	conserved hypothetical protein
FGSG_00625	Zn2Cys6	0.270472	1	0.972215	0.42555	0.956705	0.4323	1.03091	0.51465	conserved hypothetical protein
FGSG_00671	Nucleic acid-binding, OB-fold	2.91999	0.0627	0.723388	0.37835	0.433625	0.60455	-0.640194	0.59035	40S ribosomal protein S11
FGSG_00678	HMG	0.237002	0.8631	0.99501	0.2543	0.160456	0.85305	1.2415	0.3379	predicted protein
FGSG_00696	HMG	0.536125	0.711	-0.301293	0.75485	0.0452643	0.9603	-1.73769	0.2294	conserved hypothetical protein
FGSG_00710	GATA type zinc finger	0.0393049	0.97875	0.285296	0.75405	-1.37491	0.1437	-0.770517	0.5671	cutinase gene palindrome-binding protein
FGSG_00713	Zn2Cys6	2.48139	0.11695	-0.432649	0.68815	1.71351	0.07525	-0.466715	0.73405	conserved hypothetical protein
FGSG_00717	Nucleic acid-binding, OB-fold	-1.60781	0.2548	-1.70199	0.0578	-0.231346	0.7782	-1.6395	0.20805	mitochondrial import inner membrane translocase subunit TIM10
FGSG_00719	Zn2Cys6	1.55627	0.2405	1.0662	0.20145	0.19292	0.81345	1.20426	0.3276	conserved hypothetical protein
FGSG_00725	Zn2Cys6	-2.7435	0.0966	-0.0623257	0.9395	-0.559318	0.5119	1.94548	0.1259	conserved hypothetical protein
FGSG_00729	HMG	0.0659114	0.95905	1.10374	0.19395	-1.0271	0.22215	0.783178	0.52365	conserved hypothetical protein
FGSG_00750	bHLH	-0.685403	0.62785	-0.357029	0.6855	-0.269085	0.75095	0.7995	0.53015	hypothetical protein similar to heli-loop-heli DNA-binding domain protein
FGSG_00764	C2H2 zinc finger	-inf	0.00615	4.9485	0.00025	7.22741	5e-05	0.883801	0.5321	hypothetical protein
FGSG_00774	Zn2Cys6	1.2831	0.3689	0.285253	0.7565	0.645896	0.46265	1.36027	0.30515	conserved hypothetical protein
FGSG_00778	Winged heli repressor DNA-binding	-0.152591	0.9168	-0.653953	0.49785	-0.0710384	0.93675	-1.78132	0.21325	conserved hypothetical protein
FGSG_00799	HMG	1.53194	0.26055	1.20956	0.16525	0.0858655	0.92065	0.46843	0.72015	conserved hypothetical protein
FGSG_00800	Zn2Cys6	0.693092	0.5977	0.253104	0.75495	-0.742433	0.3691	0.0548965	0.9629	conserved hypothetical protein
FGSG_00813	Zn2Cys6	2.75246	0.05585	0.723727	0.4015	0.838117	0.32015	1.10527	0.3864	hypothetical protein similar to C6 transcription factor
FGSG_00829	HMG	2.72988	0.08305	0.0424266	0.96585	1.24747	0.1815	1.86442	0.17495	conserved hypothetical protein
FGSG_00875	Nucleic acid-binding, OB-fold	0.537736	0.67805	-0.3401	0.6808	0.652487	0.4226	-1.8439	0.1566	hypothetical protein similar to lysyl-tRNA synthetase
FGSG_00902	Transcription factor TFIIS	0.331986	0.79355	-0.743822	0.39235	0.0269303	0.97495	0.235032	0.84685	conserved hypothetical protein
FGSG_00934	Transcription factor jumonji	-0.501964	0.70575	-0.334576	0.67705	-0.310027	0.70755	-0.149425	0.90055	predicted protein
FGSG_00946	Winged heli repressor DNA-binding	-1.24501	0.38995	-0.682264	0.43685	-0.49912	0.59205	-1.08313	0.3977	conserved hypothetical protein
FGSG_00967	Zn2Cys6	1.89037	0.1655	0.681492	0.4121	0.71435	0.38785	1.14931	0.34845	conserved hypothetical protein
FGSG_01022	C2H2 zinc finger	2.28008	0.11395	0.763248	0.40215	0.815317	0.35905	1.81592	0.17165	conserved hypothetical protein
FGSG_01030	Winged heli repressor DNA-binding	-0.405008	0.75275	-0.0681658	0.9302	-0.0716063	0.93035	-0.492761	0.67765	conserved hypothetical protein
FGSG_01096	Bromodomain transcription factor	0.530552	0.70775	-0.472345	0.6089	0.463233	0.5922	0.0867388	0.9459	conserved hypothetical protein
FGSG_01100	Homeobo	-0.520555	0.69935	0.897213	0.30705	-0.118902	0.89065	0.767508	0.54955	conserved hypothetical protein
FGSG_01116	Winged heli repressor DNA-binding	0.232964	0.85315	-0.687777	0.40055	-0.0497092	0.95385	-0.605856	0.6092	conserved hypothetical protein
FGSG_01139	bHLH	-2.22814	0.3417	-0.938511	0.43425	-0.00556866	0.9824	-1.20057	0.44575	conserved hypothetical protein
FGSG_01172	Zn2Cys6	2.46387	0.1093	1.19208	0.22205	0.450024	0.6289	2.0572	0.1393	predicted protein
FGSG_01173	bHLH	0.370573	0.76505	1.12607	0.1756	-0.611931	0.4625	0.999566	0.3994	conserved hypothetical protein
FGSG_01176	Zn2Cys6	0.0154705	0.99035	-0.780834	0.3402	0.0411984	0.9592	-1.32984	0.27395	conserved hypothetical protein
FGSG_01182	Heteromeric CCAAT factors	-0.375831	0.7759	0.297317	0.7248	-0.00174128	0.9982	-0.665899	0.60505	predicted protein
FGSG_01198	Nucleic acid-binding, OB-fold	1.41172	0.3218	-0.23438	0.77275	0.329823	0.69915	0.167183	0.8859	hypothetical protein similar to proteasome regulatory particle subunit Rpt4
FGSG_01201	HMG	0.378773	0.76635	0.312523	0.7021	-0.0100385	0.9894	0.813988	0.4937	predicted protein
FGSG_01214	C2H2 zinc finger	1.09136	0.42975	0.530705	0.5455	0.0249676	0.97535	-0.0252277	0.984	predicted protein
FGSG_01220	Nucleic acid-binding, OB-fold	-1.48503	0.3348	-0.842517	0.36215	0.203314	0.8117	-0.33119	0.8013	conserved hypothetical protein
FGSG_01251	Nucleic acid-binding, OB-fold	0.172975	0.90155	0.789103	0.3701	0.96653	0.26355	0.0140254	0.99115	conserved hypothetical protein
FGSG_01274	Myb	0.579685	0.65285	0.406528	0.62495	-0.249869	0.76885	-0.10016	0.93515	hypothetical protein
FGSG_01290	Nucleic acid-binding, OB-fold	-0.515206	0.6925	-1.17469	0.16155	0.457496	0.57695	-1.55147	0.22595	60S ribosomal protein RML2, mitochondrial precursor
FGSG_01293	Zn2Cys6	2.61258	0.07535	0.455724	0.58105	0.994167	0.23095	1.47649	0.22765	conserved hypothetical protein
FGSG_01295	Heli-turn-heli, AraC type	0.478341	0.7234	0.444716	0.6043	0.151865	0.85815	-0.190844	0.8818	conserved hypothetical protein
FGSG_01298	C2H2 zinc finger	1.35309	0.40095	0.510371	0.5769	-0.607416	0.50635	-1.82764	0.15105	conserved hypothetical protein
FGSG_01307	bHLH	2.03212	0.16345	1.32421	0.1224	-0.759591	0.35835	1.06247	0.3826	conserved hypothetical protein
FGSG_01310	C2H2 zinc finger	-0.0510038	0.96765	0.815292	0.32175	1.38718	0.1015	1.30436	0.28405	conserved hypothetical protein
FGSG_01318	Zn2Cys6	2.89942	0.0598	-0.190826	0.8127	0.962148	0.2519	-0.911469	0.4521	conserved hypothetical protein
FGSG_01327	HMG	1.35753	0.3297	0.555533	0.52175	-0.394022	0.65935	1.28131	0.31935	hypothetical protein
FGSG_01341	C2H2 zinc finger	0.690886	0.6754	-1.10769	0.2295	0.906233	0.3445	-1.85108	0.17925	conserved hypothetical protein
FGSG_01350	C2H2 zinc finger	-1.29184	0.37765	-1.23477	0.16225	0.460637	0.6285	-2.29284	0.086	conserved hypothetical protein
FGSG_01366	HMG	-0.4592	1	-0.5498	0.7066	0.849525	0.49275	-0.656299	1	conserved hypothetical protein
FGSG_01378	Zn2Cys6	0.213793	0.8676	0.749029	0.37	-0.618644	0.46855	1.72823	0.1646	conserved hypothetical protein
FGSG_01411	Zinc finger, DHHC-type	-1.34619	0.3391	-0.672003	0.4379	-0.0984379	0.9065	-0.0922388	0.94135	palmitoyltransferase PFA4
FGSG_01457	Myb	1.04072	0.4218	0.762567	0.3643	0.720018	0.38605	-1.24652	0.34775	hypothetical protein
FGSG_01488	HMG	0.132712	0.9158	1.07584	0.1984	-0.801303	0.35025	1.3994	0.25525	conserved hypothetical protein
FGSG_01512	HMG									predicted protein
FGSG_01515	Zn2Cys6	0.767283	0.5526	-1.11852	0.1911	0.129479	0.8762	-0.668239	0.59245	conserved hypothetical protein
FGSG_01555	bZIP	0.832388	0.66405	0.0125526	0.98945	-0.0349311	0.97105	-1.16914	0.48035	conserved hypothetical protein
FGSG_01558	Transcription factor jumonji	0.677674	0.59245	-0.143048	0.859	0.997165	0.2334	0.396812	0.7343	conserved hypothetical protein
FGSG_01562	Zn2Cys6	0.168797	0.8928	0.12824	0.87605	0.382102	0.6357	0.301905	0.8045	conserved hypothetical protein
FGSG_01564	Zn2Cys6	2.34256	0.1015	1.02154	0.2543	0.776538	0.3731	0.291034	0.82405	hypothetical protein similar to Zfr1
FGSG_01576	C2H2 zinc finger			1.90283	0.11465			2.79483	0.09365	conserved hypothetical protein
FGSG_01638	Zn2Cys6	-1.79931	0.1844	-0.531492	0.52095	-1.02356	0.2357	-1.44037	0.2383	conserved hypothetical protein
FGSG_01669	Zn2Cys6	4.44383	0.0362	0.435938	0.7023	-0.359281	0.76075	-0.688128	0.66325	predicted protein
FGSG_01689	Winged heli repressor DNA-binding			-0.0540624	0.95705	0.519267	0.7511	1.64917	0.36095	hypothetical protein similar to MGMT family protein
FGSG_01724	Zn2Cys6	0.78662	0.6767	-0.293534	0.81705	0.351006	0.74645	0.884534	0.53995	conserved hypothetical protein
FGSG_01731	Zn2Cys6	0.938851	0.5544	0.41807	0.68705	-0.119733	0.9067	1.22213	0.37365	predicted protein
FGSG_01760	Zn2Cys6	0.342276	1	0.320667	0.79115	-0.334966	0.7773	1.51077	0.31875	predicted protein
FGSG_01795	Zn2Cys6	-1.10704	0.46095	2.02299	0.02535	-1.15387	0.2167	1.41398	0.2852	conserved hypothetical protein
FGSG_01853	Zn2Cys6	1.43204	0.42375	-0.615086	0.5138	0.70944	0.46575	0.886037	0.55795	conserved hypothetical protein
FGSG_01877	C2H2 zinc finger	0.37888	0.81345	0.319441	0.72695	1.35246	0.1639	1.77112	0.2635	conserved hypothetical protein
FGSG_01915	Myb	0.0120791	0.99315	1.04092	0.2495	0.149253	0.8694	0.98237	0.4662	conserved hypothetical protein
FGSG_01920	Nucleic acid-binding, OB-fold	-0.440301	0.72965	0.19004	0.8176	-0.464372	0.57515	0.448994	0.7063	DNA replication licensing factor mcm3
FGSG_01925	Myb	0.0264174	0.98385	0.194983	0.80985	-0.584039	0.48845	-0.129723	0.91295	conserved hypothetical protein
FGSG_01929	ssDNA-binding transcriptional regulator	1.97967	0.16665	1.43863	0.1072	-0.13701	0.8782	1.47252	0.26215	hypothetical protein similar to DNA mismatch repair protein Pms1
FGSG_01934	HMG	-0.868245	0.56115	0.353392	0.68855	-0.328089	0.7129	0.585429	0.6523	conserved hypothetical protein
FGSG_01936	Zn2Cys6	1.44611	0.28315	0.967736	0.245	0.0944197	0.90515	1.38756	0.25395	cutinase transcription factor 1 alpha
FGSG_01955	Nucleic acid-binding, OB-fold	-0.390937	0.7938	0.0068081	0.99385	-0.0846645	0.92735	0.996749	0.48625	eukaryotic translation initiation factor 5A
FGSG_01976	Nucleic acid-binding, OB-fold	-0.0998725	0.95535	-1.286	0.1884	-0.477112	0.61915	-3.43016	0.03095	hypothetical protein similar to aspartate-tRNA ligase
FGSG_01984	Zinc finger, CCHC-type									predicted protein
FGSG_02068	Zn2Cys6			2.07621	0.2171	2.33433	0.2016			conserved hypothetical protein
FGSG_02080	Zinc finger, CCHC-type	0.883273	0.66565	1.53579	0.1943	1.21577	0.2834	1.9913	0.157	conserved hypothetical protein
FGSG_02083	Zn2Cys6	0.982097	0.54735	0.321281	0.7255	0.454876	0.62655	-0.596064	0.65995	hypothetical protein similar to C6 zinc finger protein
FGSG_02130	Zinc finger, NF-1-type	-4.56028	0.014	2.28682	0.01205	3.59639	0.00065	0.281019	0.8099	conserved hypothetical protein
FGSG_02167	Zn2Cys6	0.303392	0.8414	0.76006	0.41785	-0.240701	0.79555	0.153423	0.90925	conserved hypothetical protein
FGSG_02215	Zn2Cys6	1.74943	0.25415	0.521939	0.604	0.515928	0.5839	0.827394	0.5423	conserved hypothetical protein
FGSG_02277	Zn2Cys6	0.188579	0.90055	0.818739	0.3807	0.356739	0.70155	-0.288713	0.83075	conserved hypothetical protein
FGSG_02320	Zn2Cys6	-0.356718	0.80755	-0.261927	0.75795	-0.26926	0.76385	0.905083	0.50935	hypothetical protein similar to C6 zinc finger protein
FGSG_02323	Zn2Cys6	2.25993	0.14495	0.814693	0.3333	-0.230747	0.78375	1.40119	0.27485	hypothetical protein similar to AurR2
FGSG_02368	Zn2Cys6	5.08587	0.02125	1.59887	0.1345	0.0331328	0.97785	-4.24076	0.13445	predicted protein
FGSG_02384	Zn2Cys6			inf	0.01195					predicted protein
FGSG_02410	Zn2Cys6	-0.377589	0.7838	-0.0247362	0.9762	-0.204267	0.81415	0.744624	0.5584	conserved hypothetical protein
FGSG_02431	Zn2Cys6	1.46619	0.42075	0.170276	0.8804	0.63563	0.5388	-0.111844	0.93885	conserved hypothetical protein
FGSG_02435	Zn2Cys6	0.245248	0.8755	-1.24939	0.2513	0.738465	0.4263	-0.194691	0.88525	conserved hypothetical protein
FGSG_02445	Zn2Cys6	1.15578	0.3974	0.736202	0.37445	0.0995578	0.90575	1.32667	0.27795	conserved hypothetical protein
FGSG_02470	Nucleic acid-binding, OB-fold	-0.319936	0.8025	0.967094	0.24295	-0.624889	0.45365	0.961327	0.42355	DNA replication licensing factor mcm6
FGSG_02516	bHLH	3.22304	0.0453	0.752818	0.3591	2.68655	0.0066	0.0940797	0.93755	allergen Fus c 3
FGSG_02520	YL1 nuclear protein	1.08192	0.4038	0.327193	0.69485	0.66184	0.41835	-0.985389	0.4519	conserved hypothetical protein
FGSG_02527	DDT	-0.194921	0.8962	-0.427852	0.65125	0.423352	0.63785	0.533331	0.6891	conserved hypothetical protein
FGSG_02531	Zn2Cys6	0.644259	0.66765	-0.00424238	0.9951	0.243439	0.78665	-0.188005	0.8831	conserved hypothetical protein
FGSG_02538	Myb	0.423425	0.8059	-2.95474	0.1396	2.7334	0.01295	-0.823515	0.59335	hypothetical protein similar to MYB DNA-binding domain protein
FGSG_02554	Zn2Cys6	0.674162	0.6032	0.902376	0.27965	0.391405	0.63145	-0.432838	0.7329	conserved hypothetical protein
FGSG_02608	Heteromeric CCAAT factors	-0.4948	0.70395	0.481478	0.55595	-1.10233	0.1896	0.060065	0.9577	hypothetical protein similar to CCAAT-binding protein subunit HAP5
FGSG_02615	Winged heli repressor DNA-binding	-3.66318	0.02035	0.439849	0.58845	0.49041	0.5672	-0.579627	0.6178	conserved hypothetical protein
FGSG_02622	Nucleic acid-binding, OB-fold	-1.31199	0.3176	-0.0532308	0.9448	-0.187884	0.82015	0.184512	0.8737	DNA replication licensing factor mcm2
FGSG_02635	C2H2 zinc finger	-0.147511	0.9066	-0.506134	0.53225	1.42737	0.1072	0.19564	0.866	conserved hypothetical protein
FGSG_02646	Zinc finger, CCHC-type	0.484623	0.7175	0.858595	0.309	-0.317829	0.709	0.856082	0.50115	conserved hypothetical protein
FGSG_02676	Zn2Cys6	0.332403	0.79385	-0.433695	0.6028	0.0822726	0.92115	-0.268534	0.82705	conserved hypothetical protein
FGSG_02696	Zn2Cys6	1.55181	0.2511	0.598465	0.48165	-0.00805892	0.99185	-0.556907	0.67035	conserved hypothetical protein
FGSG_02718	Homeodomain-like	0.53483	0.6724	1.89363	0.0283	0.779094	0.3434	0.476126	0.6845	conserved hypothetical protein
FGSG_02719	Myb	1.52341	0.29695	1.26623	0.1501	-0.855045	0.31275	-0.415497	0.73	hypothetical protein
FGSG_02743	C2H2 zinc finger	-1.17642	0.41205	-0.189923	0.8269	-0.288624	0.7554	-0.620114	0.63975	conserved hypothetical protein
FGSG_02750	bZIP	-0.208024	0.90335	-0.996338	0.3932	-0.958275	0.3735	-0.85234	0.5575	predicted protein
FGSG_02787	Zn2Cys6	1.35699	0.30175	-0.451879	0.5998	0.111444	0.89205	-0.0869752	0.94795	conserved hypothetical protein
FGSG_02799	Zn2Cys6	-1.6504	0.21585	-0.473289	0.5591	-0.961896	0.24375	-0.271943	0.81885	conserved hypothetical protein
FGSG_02803	C2H2 zinc finger	0.345664	0.82905	-0.350205	0.6933	0.0932855	0.9241	0.0951174	0.94265	conserved hypothetical protein
FGSG_02814	bHLH	6.67084	0.0027	1.17957	0.15085	2.04825	0.0221	1.6266	0.1843	conserved hypothetical protein
FGSG_02825	Zn2Cys6	1.10403	0.5601	0.344538	0.77655	1.47538	0.17515	0.608442	0.69045	conserved hypothetical protein
FGSG_02854	Zn2Cys6	0.459209	0.7523	0.850917	0.35465	-0.429764	0.6432	0.86889	0.51595	conserved hypothetical protein
FGSG_02874	Zn2Cys6	-5.89153	0.10535	1.02927	0.2151	-2.29625	0.0143	2.09465	0.09905	conserved hypothetical protein
FGSG_02939	bZIP	1.79121	0.27725	0.400515	0.7108	-0.366233	0.73095	0.381175	0.78685	predicted protein
FGSG_02969	Zn2Cys6	6.97748	0.116	2.33754	0.09525	0.775074	0.59155	3.92967	0.06675	conserved hypothetical protein
FGSG_03037	Zn2Cys6			0.334459	0.8308					predicted protein
FGSG_03040	bZIP			1.54273	0.40585	2.05114	0.2515			predicted protein
FGSG_03044	Zn2Cys6	1.7825	0.1807	0.0703893	0.9319	0.980017	0.23335	-0.368983	0.76905	predicted protein
FGSG_03068	Zn2Cys6	-1.89415	0.20975	0.944642	0.272	-1.19516	0.17855	0.584183	0.6515	conserved hypothetical protein
FGSG_03102	Zn2Cys6	0.266386	0.8633	1.08481	0.26385	-0.366749	0.7059	1.38092	0.3095	predicted protein
FGSG_03138	Zn2Cys6			inf	0.00895			inf	0.0003	conserved hypothetical protein
FGSG_03159	Zn2Cys6			1.83044	0.1882			2.14669	0.21925	conserved hypothetical protein
FGSG_03201	Zn2Cys6	-1.72385	0.2433	0.891444	0.29985	0.225973	0.7893	-0.761171	0.55635	conserved hypothetical protein
FGSG_03207	Zn2Cys6			1.89561	0.17425					conserved hypothetical protein
FGSG_03214	Zn2Cys6	-0.0996045	0.94235	0.551755	0.5281	0.812059	0.3471	0.353968	0.7889	conserved hypothetical protein
FGSG_03219	Zn2Cys6	4.23787	0.01105	0.973224	0.2977	0.871067	0.33625	-0.0686519	0.95885	conserved hypothetical protein
FGSG_03226	Zn2Cys6	3.76384	0.2761	1.5998	0.36365	1.77525	0.1984			hypothetical protein similar to C6 zinc finger domain protein
FGSG_03246	Zn2Cys6	0.6114	0.65275	-0.0220544	0.97695	-0.0646191	0.9393	0.0979178	0.936	conserved hypothetical protein
FGSG_03281	GATA type zinc finger	1.4991	0.27045	0.583242	0.49875	0.193184	0.8208	0.606577	0.63975	hypothetical protein
FGSG_03292	Zn2Cys6	2.28214	0.1399	1.13448	0.25	0.307597	0.74655	-0.786355	0.57075	conserved hypothetical protein
FGSG_03294	Zn2Cys6	4.4491	0.2668	3.67548	0.04155			2.98363	0.1719	conserved hypothetical protein
FGSG_03313	bHLH	0.552253	0.68285	-0.397348	0.6616	-0.406115	0.6465	-0.0578845	0.965	predicted protein
FGSG_03322	Zn2Cys6	0.763603	0.6183	0.507425	0.6047	0.285887	0.75905	0.256098	0.85335	predicted protein
FGSG_03327	Zn2Cys6	0.857028	0.61135	2.83478	0.0115	0.749852	0.4617	2.84545	0.0557	predicted protein
FGSG_03353	Zn2Cys6	1.25981	0.39735	0.75902	0.42245	-0.421052	0.6531	1.16187	0.38435	conserved hypothetical protein
FGSG_03390	Zn2Cys6	-0.409476	0.80425	0.737081	0.44755	-0.0690443	0.94135	1.09371	0.4216	predicted protein
FGSG_03399	Zn2Cys6	-0.474056	0.7133	-0.995435	0.2307	-0.212467	0.7967	-1.85484	0.1391	predicted protein
FGSG_03415	Zn2Cys6	-1.05704	0.54815	2.89663	0.0064	-0.606346	0.55895	-0.715046	0.61905	hypothetical protein similar to fungal specific transcription factor domain containing protein
FGSG_03485	Zn2Cys6	0.603613	0.73105	1.20627	0.289	-0.103731	0.9275	-0.111192	0.9407	conserved hypothetical protein
FGSG_03508	Zn2Cys6	-inf	0.05685	-0.0632427	0.9571	-0.991669	0.5885	-1.6354	0.47565	predicted protein
FGSG_03536	C2H2 zinc finger									hypothetical protein similar to regulatory protein
FGSG_03551	Zn2Cys6	0.478272	0.7577	0.926974	0.34115	-0.426098	0.6624	1.77245	0.20525	conserved hypothetical protein
FGSG_03597	Winged heli repressor DNA-binding	3.67433	0.0739	2.00038	0.0897	1.32402	0.23095	-0.0818321	0.95925	conserved hypothetical protein
FGSG_03606	Zn2Cys6	0.44893	0.7721	2.927	0.0053	0.163911	0.8586	0.797968	0.55815	conserved hypothetical protein
FGSG_03649	Zn2Cys6	1.44766	0.4541	1.83469	0.12255	-1.66557	0.3072	3.32067	0.0477	conserved hypothetical protein
FGSG_03683	Zn2Cys6									conserved hypothetical protein
FGSG_03695	Nucleic acid-binding, OB-fold									hypothetical protein similar to endoglucanase IV precursor
FGSG_03702	Zn2Cys6	-1.26108	0.485	1.38702	0.1619	0.769711	0.4173	-0.230244	0.8662	conserved hypothetical protein
FGSG_03727	Zn2Cys6	-2.19017	0.3468	1.56992	0.1336	-2.19482	0.1371	3.1045	0.03555	conserved hypothetical protein
FGSG_03783	Zn2Cys6	-0.35567	0.7907	0.380452	0.6534	0.749603	0.37195	-2.65717	0.0648	conserved hypothetical protein
FGSG_03786	Zn2Cys6	1.77703	0.2474	1.69214	0.0889	-0.624141	0.5331	1.30942	0.3338	conserved hypothetical protein
FGSG_03857	Zn2Cys6	-0.93353	0.5699	0.0539525	0.9547	-0.908365	0.3679	1.41182	0.29665	predicted protein
FGSG_03861	Zn2Cys6	-1.06342	0.43775	0.052519	0.9507	-0.911522	0.28835	1.38323	0.2616	conserved hypothetical protein
FGSG_03873	Zn2Cys6	-3.92848	0.1746	0.76703	0.3951	-1.82734	0.0771	1.54376	0.257	predicted protein
FGSG_03874	p53-like transcription factor	-0.278462	0.8611	0.789506	0.40145	0.853226	0.3552	1.56232	0.25875	predicted protein
FGSG_03878	Zn2Cys6			3.54493	0.0819	1.40089	0.49035	4.47968	0.10865	conserved hypothetical protein
FGSG_03881	C2H2 zinc finger	6.58026	0.0026	2.87197	0.0043	1.02597	0.2695	1.11986	0.4112	conserved hypothetical protein
FGSG_03892	Zn2Cys6	0.341876	0.8491	2.21274	0.05075	-1.15078	0.36895	3.14277	0.0426	hypothetical protein similar to RING-3
FGSG_03912	Zn2Cys6	-2.5977	0.11335	1.06548	0.2194	-0.0679323	0.93675	1.05115	0.41085	conserved hypothetical protein
FGSG_03919	Zn2Cys6	-inf	1	2.03938	0.07365	-0.794119	0.5146	3.97601	0.0142	conserved hypothetical protein
FGSG_03924	Zn2Cys6	-0.34331	0.83805	1.53998	0.1221	-0.638907	0.52845	-0.0316508	0.9805	conserved hypothetical protein
FGSG_03929	Zn2Cys6	1.68991	0.3601	2.86883	0.0186	1.84911	0.35265	3.16709	0.04835	conserved hypothetical protein
FGSG_04035	bHLH	-0.523838	0.6936	0.216659	0.79265	-1.60854	0.0657	-1.33954	0.27025	hypothetical protein
FGSG_04083	C2H2 zinc finger	3.62772	0.02015	0.57238	0.50835	2.03679	0.0223	0.151661	0.9017	predicted protein
FGSG_04084	C2H2 zinc finger	0.478328	0.71825	0.765575	0.34995	-0.132363	0.8712	1.02805	0.39015	hypothetical protein
FGSG_04109	Zn2Cys6	0.552692	0.66945	0.886507	0.28495	0.824419	0.31735	0.798759	0.4987	conserved hypothetical protein
FGSG_04169	Nucleic acid-binding, OB-fold	1.73331	0.27615	1.12187	0.26815	0.513186	0.59375	0.0776592	0.95385	conserved hypothetical protein
FGSG_04170	Zn2Cys6	3.26337	0.0301	1.38741	0.11515	1.23932	0.1603	2.09225	0.11265	conserved hypothetical protein
FGSG_04191	Zn2Cys6	-0.0947235	0.9449	-1.5539	0.10715	1.38673	0.1065	-0.720151	0.58995	conserved hypothetical protein
FGSG_04203	Zn2Cys6	0.694503	0.5942	-0.838979	0.3439	0.00663112	0.99335	0.595024	0.63455	conserved hypothetical protein
FGSG_04209	Negative transcriptional regulator	1.99831	0.1461	-1.83515	0.0388	-0.57932	0.47395	-2.59264	0.057	hypothetical protein similar to transcriptional regulator
FGSG_04220	APSES	-1.20941	0.35625	-0.356736	0.6624	0.165281	0.83755	-0.411518	0.72685	hypothetical protein similar to Swi6
FGSG_04221	Zinc finger, Rad18-type putative	0.0883325	0.94715	0.414156	0.61615	-0.751807	0.3594	0.952891	0.4274	conserved hypothetical protein
FGSG_04254	Winged heli repressor DNA-binding	0.0422578	0.9745	0.627627	0.44445	0.286767	0.73055	-0.0348097	0.9779	histone acetyltransferase ESA1
FGSG_04258	Zinc finger, Rad18-type putative	-0.495824	0.6944	-0.142388	0.8616	-0.583207	0.47405	-1.89497	0.14155	postreplication repair E3 ubiquitin-protein ligase rad18
FGSG_04273	Nucleic acid-binding, OB-fold	-3.61041e-05	0.9944	0.142819	0.8676	0.228784	0.79045	-1.64439	0.2254	hypothetical protein similar to DNA-directed RNA polymerases i
FGSG_04288	C2H2 zinc finger	3.15097	0.0723	-0.426404	0.60905	2.14887	0.0262	-2.44025	0.05935	conserved hypothetical protein
FGSG_04293	C2H2 zinc finger	0.267241	0.83075	0.122377	0.87855	2.00635	0.026	0.653332	0.57985	conserved hypothetical protein
FGSG_04311	Zn2Cys6	-1.57714	0.23445	-1.49534	0.07515	-0.336996	0.6838	-1.84669	0.1453	conserved hypothetical protein
FGSG_04379	HMG	-1.56351	0.431	-0.0887312	0.9332	-0.171268	0.86475	0.512392	0.7166	conserved hypothetical protein
FGSG_04459	Zn2Cys6	-0.488325	0.7552	0.0366342	0.9717	-0.408309	0.67615	-0.474297	0.727	predicted protein
FGSG_04480	Zn2Cys6					1.64174	0.40215			conserved hypothetical protein
FGSG_04496	Zn2Cys6	-0.0869294	0.95675	-0.338864	0.73465	-0.322351	0.7364	0.173657	0.904	predicted protein
FGSG_04513	Myb	1.24694	0.35065	1.40636	0.10125	0.404492	0.62705	0.340743	0.78695	conserved hypothetical protein
FGSG_04516	Heli-turn-heli, AraC type									conserved hypothetical protein
FGSG_04554	Nucleic acid-binding, OB-fold	0.445459	0.7411	0.610097	0.4624	1.88032	0.04465	-0.0580099	0.96185	conserved hypothetical protein
FGSG_04557	HMG	-0.0510595	0.9715	-0.781951	0.3852	-0.722418	0.41585	-1.73172	0.21055	hypothetical protein
FGSG_04576	Zn2Cys6	0.135893	0.91685	0.121522	0.88695	-0.33746	0.68835	0.652754	0.60045	predicted protein
FGSG_04581	Zn2Cys6									predicted protein
FGSG_04626	GATA type zinc finger	-3.25377	0.0286	1.61353	0.0697	0.51532	0.54375	-0.749334	0.52345	predicted protein
FGSG_04643	Zn2Cys6	0.882412	0.69485	3.52589	0.00365	-2.79615	0.29185	2.9255	0.0534	conserved hypothetical protein
FGSG_04666	Zn2Cys6			1.60385	1			2.1936	0.2791	conserved hypothetical protein
FGSG_04671	Zn2Cys6	-1.03487	0.53265	0.636736	0.5159	-1.36042	0.21995	0.53221	0.7038	predicted protein
FGSG_04680	Zn2Cys6	-0.792483	0.7108	0.0307213	0.98035	0.190552	0.86325	2.63454	0.07755	conserved hypothetical protein
FGSG_04683	Zn2Cys6	1.4212	0.2959	0.336031	0.69715	2.324	0.0115	-1.87422	0.1755	conserved hypothetical protein
FGSG_04747	Zn2Cys6	-2.13	0.193	-0.508226	0.58155	-0.821768	0.3623	0.521403	0.694	conserved hypothetical protein
FGSG_04782	Zn2Cys6	-0.59137	1	1.56307	0.1377	0.061429	0.9514	2.54917	0.07835	predicted protein
FGSG_04786	Zn2Cys6			3.76668	0.05115			4.20607	0.113	conserved hypothetical protein
FGSG_04803	Zn2Cys6	0.279302	1	1.69086	0.1425	-1.20999	0.42595	3.49718	0.0271	conserved hypothetical protein
FGSG_04830	Zn2Cys6	2.03005	0.2465	0.522191	0.60865	-1.15082	0.36895	0.279458	0.8378	conserved hypothetical protein
FGSG_04862	Zn2Cys6	2.29226	0.2154	1.397	0.2267	0.11228	0.9211	1.04289	0.48875	predicted protein
FGSG_04888	Zn2Cys6	1.11539	0.4732	-1.0902	0.20675	1.91707	0.05165	-2.39525	0.0696	conserved hypothetical protein
FGSG_04889	C2H2 zinc finger	0.458817	0.7193	-0.0442498	0.9535	-0.174079	0.8346	0.11178	0.92505	hypothetical protein similar to RING-6
FGSG_04901	Zn2Cys6	-0.395471	0.7895	0.656281	0.4679	0.11292	0.8988	0.333685	0.7993	conserved hypothetical protein
FGSG_04974	C2H2 zinc finger	0.447906	0.73485	2.98026	0.00195	-1.54572	0.0878	2.37566	0.0669	conserved hypothetical protein
FGSG_05002	Nucleic acid-binding, OB-fold	1.02083	0.4363	-0.135865	0.86855	0.826181	0.3244	-0.327663	0.78575	ATP-dependent RNA helicase DH8
FGSG_05012	Nucleic acid-binding, OB-fold	-0.264161	0.8331	0.432677	0.59455	-0.430087	0.59925	0.460801	0.69555	hypothetical protein similar to Arc1p protein
FGSG_05041	C2H2 zinc finger									conserved hypothetical protein
FGSG_05068	Zn2Cys6	-0.594195	0.67515	0.905436	0.295	0.30603	0.72115	2.03083	0.11495	conserved hypothetical protein
FGSG_05110	Zinc finger, GRF-type	2.29701	0.2489	0.579169	0.6538	-0.216926	0.86775	0.910207	0.5624	hypothetical protein similar to GRF zinc finger domain protein
FGSG_05120	Zn2Cys6	0.682744	0.59665	0.506192	0.53565	0.0358891	0.96535	1.70098	0.16405	positive regulator of purine utilization
FGSG_05151	HMG	-0.107621	0.95185	0.110329	0.9208	0.75617	0.46155	1.15669	0.41775	conserved hypothetical protein
FGSG_05157	Zn2Cys6	1.75738	0.2449	0.944099	0.33465	1.19912	0.2003	2.29213	0.10195	conserved hypothetical protein
FGSG_05171	bZIP	1.40002	0.30665	0.242831	0.76995	0.494219	0.55305	-0.496379	0.67575	conserved hypothetical protein
FGSG_05233	HMG	-0.743204	0.5669	1.20472	0.15485	-0.78274	0.3478	0.767302	0.51445	conserved hypothetical protein
FGSG_05264	Centromere protein B, DNA-binding region	0.929232	0.46875	0.329789	0.6832	0.264279	0.7424	0.450011	0.7089	conserved hypothetical protein
FGSG_05279	Zn2Cys6	0.181871	0.88625	-0.235291	0.77735	1.21602	0.1444	-0.572707	0.645	conserved hypothetical protein
FGSG_05280	Zinc finger, CCHC-type	-1.50025	0.2531	-0.098936	0.9015	0.51425	0.5428	-0.0430308	0.9721	hypothetical protein
FGSG_05283	APSES	-1.37103	0.29795	0.443767	0.59465	-1.08584	0.19675	0.294598	0.80485	conserved hypothetical protein
FGSG_05304	Heteromeric CCAAT factors	-0.9445	0.50965	0.335904	0.69635	-0.72846	0.4071	-0.448483	0.7328	conserved hypothetical protein
FGSG_05309	Zn2Cys6	0.440045	0.73605	-1.22325	0.14085	-0.356164	0.6626	-1.14293	0.3472	hypothetical protein similar to Zn(II)2Cys6 transcription factor
FGSG_05332	Zn2Cys6			1.25954	0.42675					conserved hypothetical protein
FGSG_05350	Zn2Cys6	1.61936	0.2643	0.939728	0.3218	-0.0649667	0.9441	2.0714	0.12445	conserved hypothetical protein
FGSG_05370	Zn2Cys6	3.58731	0.0294	1.43787	0.1386	0.573869	0.54525	0.94213	0.4976	conserved hypothetical protein
FGSG_05373	Heli-turn-heli, AraC type	-0.397361	0.7738	0.914184	0.28135	-0.540637	0.52995	1.34991	0.2835	conserved hypothetical protein
FGSG_05381	C2H2 zinc finger	0.560727	0.66815	2.23223	0.01445	-1.28694	0.13085	0.540522	0.65115	hypothetical protein
FGSG_05388	Forkhead	0.369559	0.77715	-0.038741	0.9637	-0.141825	0.8613	-0.519682	0.66015	hypothetical protein similar to FKH1
FGSG_05399	C2H2 zinc finger	-0.0349964	0.9838	0.55712	0.5326	-0.027149	0.97795	0.944242	0.496	conserved hypothetical protein
FGSG_05475	Homeobo	-0.870859	0.509	0.732007	0.3725	-0.182542	0.822	-0.662732	0.5941	conserved hypothetical protein
FGSG_05477	Homeobo	1.44164	0.36355	0.965018	0.3452	0.641353	0.5068	1.63059	0.2448	conserved hypothetical protein
FGSG_05498	Heteromeric CCAAT factors	0.372268	0.77665	-0.113061	0.8887	-0.588233	0.4763	-1.08508	0.3673	conserved hypothetical protein
FGSG_05503	Zn2Cys6	-1.98503	0.1689	-1.16867	0.1834	0.18517	0.8439	-0.783326	0.54045	hypothetical protein similar to zinc finger transcription factor 1
FGSG_05512	Myb	-0.619665	0.64155	0.514722	0.55695	0.441512	0.6239	0.250076	0.8441	conserved hypothetical protein
FGSG_05520	Winged heli repressor DNA-binding	-0.584867	0.6438	-0.311191	0.6998	-0.500853	0.54705	0.655643	0.58085	conserved hypothetical protein
FGSG_05567	bHLH	2.20484	0.11095	1.54967	0.0783	0.366275	0.66985	2.17913	0.09405	conserved hypothetical protein
FGSG_05604	HMG	2.61439	0.0655	0.648354	0.43605	1.129	0.17335	-0.202971	0.877	hypothetical protein
FGSG_05646	Zn2Cys6	0.35928	0.8117	0.570316	0.55185	0.477748	0.60695	0.515503	0.70275	conserved hypothetical protein
FGSG_05682	Zn2Cys6	-0.252021	0.8447	1.15929	0.1682	-1.34744	0.1162	1.26205	0.3059	conserved hypothetical protein
FGSG_05725	Zn2Cys6	1.86952	0.20385	-1.20968	0.2367	-0.111484	0.90145	0.541462	0.69055	conserved hypothetical protein
FGSG_05772	Zn2Cys6	1.25885	0.39045	0.479913	0.6089	-0.309243	0.73895	0.5076	0.7085	conserved hypothetical protein
FGSG_05789	Zn2Cys6	-1.625	0.5102	-0.458566	0.67005	0.906175	0.35065	0.200704	0.8854	predicted protein
FGSG_05827	Zn2Cys6	-1.27946	0.32485	-0.67454	0.4063	-0.0789578	0.92335	-0.237332	0.8344	conserved hypothetical protein
FGSG_05855	Transcription factor jumonji	-0.0543618	0.9612	-0.389127	0.64155	0.705862	0.389	1.02021	0.39555	hypothetical protein similar to PHD transcription factor Rum1
FGSG_05857	C2H2 zinc finger	-0.162793	0.89515	-0.229209	0.779	-0.0321629	0.97035	-0.23627	0.84615	hypothetical protein similar to splicing factor 3a subunit 3
FGSG_05896	Zinc finger, DHHC-type	0.224905	0.86085	-0.69208	0.39945	0.663307	0.425	-1.37779	0.265	palmitoyltransferase PFA3
FGSG_05925	Zn2Cys6	-0.014371	0.9905	0.11944	0.8885	0.106501	0.89685	0.129347	0.9211	conserved hypothetical protein
FGSG_05926	Zn2Cys6	-1.45628	1	2.68006	0.04545	-1.79504	0.37625	2.39892	0.1554	conserved hypothetical protein
FGSG_05930	bZIP	1.74123	0.2014	1.08774	0.1892	0.642125	0.43225	1.23699	0.30855	conserved hypothetical protein
FGSG_05949	Winged heli repressor DNA-binding									conserved hypothetical protein
FGSG_05958	Zn2Cys6	0.796794	0.5531	-1.12555	0.21425	1.61442	0.06015	-0.494419	0.70595	conserved hypothetical protein
FGSG_06071	AT-rich interaction region	0.19358	0.89625	0.466151	0.5971	0.355576	0.7051	-0.101099	0.9373	conserved hypothetical protein
FGSG_06110	Nucleic acid-binding, OB-fold	-3.98871	0.03965	-2.23298	0.01975	-2.07726	0.02585	1.01879	0.4063	endoglucanase-4 precursor
FGSG_06123	Homeodomain-like	0.232893	0.85475	-1.46269	0.08255	1.53684	0.0812	-0.351384	0.7693	conserved hypothetical protein
FGSG_06160	Zn2Cys6	1.42441	0.287	0.219885	0.7973	-0.0937375	0.9083	-0.0066683	0.99545	conserved hypothetical protein
FGSG_06168	C2H2 zinc finger	1.16118	0.4612	-0.277886	0.74785	0.876728	0.352	-2.49003	0.06165	conserved hypothetical protein
FGSG_06220	Nucleic acid-binding, OB-fold	1.02018	0.4464	0.189791	0.81395	-0.308171	0.70625	-0.175919	0.8839	eukaryotic translation initiation factor 2 subunit alpha
FGSG_06228	Winged heli repressor DNA-binding	3.59004	0.0189	1.81562	0.04615	1.66796	0.058	1.19444	0.36855	developmental regulator flbA
FGSG_06231	HMG	-0.346409	0.78975	-0.362806	0.6656	-0.300306	0.71875	-0.838165	0.50875	conserved hypothetical protein
FGSG_06262	bHLH	0.839415	0.57245	-0.36325	0.6649	-0.297828	0.73835	-1.00184	0.4086	conserved hypothetical protein
FGSG_06279	SART1	0.00671616	0.99605	-0.616137	0.453	0.502859	0.5425	-0.880799	0.4679	conserved hypothetical protein
FGSG_06291	Bromodomain transcription factor	-0.757355	0.55255	0.385993	0.63865	0.349073	0.678	0.627183	0.6034	hypothetical protein similar to transcriptional activator spt7
FGSG_06311	C2H2 zinc finger	-0.814836	0.5478	0.551916	0.5207	-0.873699	0.3096	0.595165	0.63245	conserved hypothetical protein
FGSG_06324	Zn2Cys6	1.64159	0.2307	-1.14831	0.2153	-0.498941	0.57085	-1.44906	0.28535	conserved hypothetical protein
FGSG_06356	Grainyhead/CP2	-0.182697	0.9032	-0.437988	0.6157	0.517078	0.58645	-1.03817	0.42575	conserved hypothetical protein
FGSG_06359	Winged heli repressor DNA-binding	-0.609728	0.64785	-0.135461	0.8695	0.431914	0.6198	-0.154514	0.899	conserved hypothetical protein
FGSG_06380	Zn2Cys6	-2.17771	0.3473	-1.19766	0.33415	1.43662	0.1557	-4.96241	0.1208	conserved hypothetical protein
FGSG_06382	Zn2Cys6	-1.06775	0.411	-0.368728	0.6527	-0.608799	0.47005	0.728246	0.55215	conserved hypothetical protein
FGSG_06421	bZIP	0.851662	0.51205	-0.46774	0.573	1.76739	0.04225	0.074773	0.9511	conserved hypothetical protein
FGSG_06427	C2H2 zinc finger	1.2198	0.42705	0.530844	0.54295	-0.408895	0.64895	-2.32418	0.0791	conserved hypothetical protein
FGSG_06436	Zn2Cys6	-0.647362	1	1.19727	0.29275	0.873807	0.421	-1.00933	0.56655	predicted protein
FGSG_06442	Zn2Cys6									conserved hypothetical protein
FGSG_06448	Zn2Cys6	-2.92933	0.1503	1.07676	0.20315	-0.448348	0.6255	-0.531988	0.69405	conserved hypothetical protein
FGSG_06460	Zn2Cys6			0.7349	0.62865			0.594285	1	conserved hypothetical protein
FGSG_06503	Zn2Cys6	1.82414	0.2147	1.25347	0.17165	0.138867	0.8802	2.06995	0.12425	conserved hypothetical protein
FGSG_06516	Zn2Cys6			inf	0.00505			inf	0.0069	conserved hypothetical protein
FGSG_06542	Zinc finger, DHHC-type	0.517641	0.7168	-0.660135	0.4261	0.870276	0.3431	-1.42964	0.2434	palmitoyltransferase AKR1
FGSG_06593	Zn2Cys6	-3.31249	0.0661	-1.46305	0.1068	1.00612	0.22635	-3.35109	0.0253	conserved hypothetical protein
FGSG_06651	bZIP	-1.09186	0.41575	0.772627	0.34925	-0.044437	0.9573	1.30265	0.2855	conserved hypothetical protein
FGSG_06684	C2H2 zinc finger	1.23867	0.4439	-0.243612	0.81705	1.81784	0.0651	-2.4453	0.19505	conserved hypothetical protein
FGSG_06699	Zn2Cys6	1.19264	0.51635	-0.239436	0.85015	0.615512	0.5797	0.578399	0.6937	conserved hypothetical protein
FGSG_06701	C2H2 zinc finger	0.610196	0.64075	-1.34158	0.1085	-2.28429	0.01175	-0.430855	0.7157	conserved hypothetical protein
FGSG_06750	Zn2Cys6	-1.64803	0.2479	0.0535592	0.94785	1.17442	0.1589	0.557619	0.6497	conserved hypothetical protein
FGSG_06768	Myb	0.80339	0.5442	0.454371	0.5973	0.617371	0.468	0.141171	0.9107	conserved hypothetical protein
FGSG_06777	Nucleic acid-binding, OB-fold	-0.416547	0.7426	0.347055	0.6693	-0.353946	0.6689	0.28742	0.80825	DNA replication licensing factor mcm5
FGSG_06805	Heli-turn-heli, AraC type	-0.101251	0.9411	-0.0152626	0.9848	0.428947	0.62565	0.283997	0.817	conserved hypothetical protein
FGSG_06810	Zn2Cys6	0.219779	0.86525	-0.537765	0.5085	1.72384	0.06015	-0.841503	0.47845	hypothetical protein similar to fungal specific transcription factor domain protein
FGSG_06812	Homeobo	0.745149	0.5971	0.360329	0.6976	1.90094	0.0357	0.934567	0.48115	conserved hypothetical protein
FGSG_06840	Transcription factor jumonji	2.31884	0.10295	0.109337	0.89695	0.560529	0.51035	-1.77443	0.19735	conserved hypothetical protein
FGSG_06849	Heli-turn-heli, AraC type	0.7067	0.58075	-0.672939	0.4175	0.369183	0.6524	-0.408377	0.7358	pre-mRNA-splicing ATP-dependent RNA helicase PRP28
FGSG_06871	C2H2 zinc finger	1.67048	0.3186	-0.243581	0.78095	1.38092	0.29135	0.817133	0.5624	hypothetical protein similar to cutinase G-bo binding protein
FGSG_06910	Zinc finger, CCHC-type	-0.0894883	0.9484	-0.794192	0.40285	0.718688	0.41455	-1.57712	0.25745	predicted protein
FGSG_06915	Zn2Cys6	1.97621	0.23605	-0.302175	0.8237	0.712302	0.48405	0.81364	0.5609	conserved hypothetical protein
FGSG_06931	Nucleic acid-binding, OB-fold	2.10438	0.18915	0.00992493	0.98875	0.310081	0.72525	-0.761415	0.536	60S ribosomal protein L2
FGSG_06934	C2H2 zinc finger	-0.403048	0.7518	0.380737	0.63845	-0.52073	0.52605	0.240868	0.83965	hypothetical protein similar to C2H2 type zinc finger domain protein
FGSG_06944	Forkhead	-0.535851	0.73455	0.974814	0.3208	-0.841238	0.36905	-0.00739693	0.99525	conserved hypothetical protein
FGSG_06951	Nucleic acid-binding, OB-fold	0.676209	0.59615	-0.175745	0.8308	0.0534329	0.94595	-0.436587	0.7183	mRNA capping enzyme subunit alpha
FGSG_06966	Homeodomain-like									predicted protein
FGSG_07020	HMG	-0.264685	0.83725	0.677388	0.41595	-0.579563	0.48795	-0.077838	0.94845	conserved hypothetical protein
FGSG_07052	C2H2 zinc finger	-3.02262	0.04095	0.0626122	0.9364	-1.99808	0.02405	-1.47114	0.2351	predicted protein
FGSG_07067	Zn2Cys6	0.27705	0.8392	2.01633	0.0287	-0.708006	0.39665	4.89497	0.01615	transcriptional regulatory protein pro-1
FGSG_07075	C2H2 zinc finger	0.942435	0.57135	0.955747	0.3137	0.0610292	0.95135	1.82037	0.2498	pyruvate carboylase
FGSG_07076	Zinc finger, NF-1-type	1.60063	0.2243	-0.00546032	0.9952	1.56959	0.06525	-0.774985	0.55265	conserved hypothetical protein
FGSG_07079	Zn2Cys6	-0.98556	0.45245	-1.65792	0.0579	1.26275	0.13915	-1.55909	0.22385	conserved hypothetical protein
FGSG_07082	Nucleic acid-binding, OB-fold	-0.334616	0.79485	-1.15944	0.1701	0.664812	0.4264	-1.34441	0.27965	predicted protein
FGSG_07087	Heteromeric CCAAT factors	-1.23166	0.35365	-0.931485	0.2573	-0.577759	0.48635	-0.112413	0.924	hypothetical protein similar to CCAAT-binding protein subunit HAP3
FGSG_07097	Homeobo	-1.42616	0.32145	0.9473	0.3056	-0.0550732	0.95245	1.48935	0.3114	conserved hypothetical protein
FGSG_07105	Nucleic acid-binding, OB-fold	-0.339567	0.7886	0.955639	0.2531	-0.938422	0.25915	0.976422	0.4181	DNA replication licensing factor mcm7
FGSG_07116	HMG	-0.281056	0.85215	-2.70096	0.004	0.827285	0.39055	-2.20124	0.10025	conserved hypothetical protein
FGSG_07133	Zn2Cys6	0.278262	0.82705	0.706158	0.3943	0.136016	0.8672	1.20136	0.3157	conserved hypothetical protein
FGSG_07144	HMG	-0.77582	0.5545	0.136529	0.87115	-1.17629	0.16575	-0.389467	0.75035	hypothetical protein
FGSG_07157	NDT80/PhoG like DNA-binding	-1.58056	0.24525	0.0617999	0.9382	-0.538912	0.51595	-0.271058	0.8199	hypothetical protein similar to VIB-1
FGSG_07177	Zn2Cys6	-0.639299	0.6314	0.146998	0.8575	1.39535	0.09685	-0.201843	0.8727	conserved hypothetical protein
FGSG_07187	C2H2 zinc finger									conserved hypothetical protein
FGSG_07192	Zn2Cys6	-0.806352	0.5478	0.202053	0.8068	-0.689628	0.4202	-1.49114	0.2247	cutinase transcription factor 1 beta
FGSG_07198	Zn2Cys6	3.20232	0.0734	0.60202	0.59925	0.827549	0.43365	0.688212	0.65065	conserved hypothetical protein
FGSG_07214	HMG	0.740827	0.56575	-0.59178	0.4824	0.937073	0.26055	-0.379665	0.75605	pre-mRNA-splicing factor cwc22
FGSG_07243	Centromere protein B, DNA-binding region	-0.455109	0.72645	0.847151	0.299	-0.102948	0.89635	1.90945	0.1362	conserved hypothetical protein
FGSG_07265	Zn2Cys6	1.9817	0.20695	0.781309	0.4354	1.40723	0.14375	2.03555	0.1468	conserved hypothetical protein
FGSG_07269	Nucleic acid-binding, OB-fold	-0.992049	0.45725	-0.995181	0.2414	-0.37387	0.64995	0.15044	0.9	hypothetical protein similar to single-strand binding protein family domain protein
FGSG_07310	C2H2 zinc finger	0.73915	0.6257	0.815696	0.36375	0.434603	0.6353	0.845962	0.5306	transcription factor steA
FGSG_07368	Zn2Cys6	1.17499	0.3631	2.12986	0.01515	0.135811	0.8682	1.9633	0.1196	conserved hypothetical protein
FGSG_07409	HMG	-0.205335	0.8738	-0.454109	0.5733	0.205764	0.8109	-0.83732	0.48335	serine/threonine-protein kinase BUR1
FGSG_07420	Winged heli repressor DNA-binding	-0.810625	0.5256	0.77783	0.3444	-0.895092	0.28115	0.386882	0.7453	conserved hypothetical protein
FGSG_07433	Winged heli repressor DNA-binding	-0.6385	0.6287	-1.17285	0.1727	0.32075	0.7146	-0.66526	0.5808	hypothetical protein similar to RhoGAP and Fes/CIP4 domain protein
FGSG_07448	Myb	-1.82138	0.329	-0.805652	0.44415	-0.150587	0.8785	-0.429493	0.7533	predicted protein
FGSG_07458	Lambda repressor-like, DNA-binding	-0.474689	0.7464	1.31521	0.1391	-0.631287	0.4782	0.0120498	0.99195	cyanate hydratase
FGSG_07482	Zn2Cys6	0.327585	0.80485	-0.0258169	0.97585	0.37702	0.647	1.3039	0.28965	conserved hypothetical protein
FGSG_07504	C2H2 zinc finger	-2.21807	0.1451	-1.98705	0.0346	-0.700081	0.4091	0.751134	0.54735	hypothetical protein similar to C2H2 type zinc finger domain protein
FGSG_07546	Myb	-1.5219	0.33115	-0.853394	0.3689	-1.09532	0.23195	3.9947	0.00605	conserved hypothetical protein
FGSG_07568	Zn2Cys6									conserved hypothetical protein
FGSG_07575	Zn2Cys6	-0.558042	0.7613	-1.20618	0.34105	-0.771934	0.49535	1.13699	0.5994	predicted protein
FGSG_07583	Negative transcriptional regulator	-1.29109	0.34625	1.68714	0.0677	-0.452067	0.6103	-1.2704	0.303	hypothetical protein similar to transcriptional regulator
FGSG_07589	Zn2Cys6	2.14337	0.234	0.239986	0.8439	0.910617	0.39855	-1.44393	0.42005	predicted protein
FGSG_07591	Zn2Cys6	-0.725794	0.5993	2.22549	0.0117	0.213636	0.8031	-0.153559	0.9037	conserved hypothetical protein
FGSG_07604	Zn2Cys6			1.37042	0.3743			2.61734	0.229	conserved hypothetical protein
FGSG_07609	Zn2Cys6	-0.0283458	0.982	0.166112	0.8412	-0.7909	0.3645	0.535065	0.66765	conserved hypothetical protein
FGSG_07638	Zn2Cys6	-1.9719	0.19355	1.72818	0.04625	-1.37776	0.1242	1.02428	0.42135	predicted protein
FGSG_07693	Zn2Cys6							1.54259	0.50615	conserved hypothetical protein
FGSG_07735	C2H2 zinc finger	-3.48627	0.03295	-2.82302	0.0057	-0.826258	0.3149	0.613201	0.6058	conserved hypothetical protein
FGSG_07737	C2H2 zinc finger									conserved hypothetical protein
FGSG_07751	C2H2 zinc finger	0.589141	0.7239	0.0690711	0.9479	0.0583073	0.9574	1.41501	0.3228	conserved hypothetical protein
FGSG_07789	bZIP									predicted protein
FGSG_07790	bHLH									predicted protein
FGSG_07827	Zn2Cys6									conserved hypothetical protein
FGSG_07830	GATA type zinc finger	2.11988	0.12665	0.317864	0.70515	0.745628	0.3707	1.23491	0.3107	hypothetical protein
FGSG_07863	bZIP	1.47443	0.4561	0.846256	0.4571	-0.511504	0.5966	0.306685	0.8704	hypothetical protein
FGSG_07884	Zn2Cys6	0.417215	0.79305	0.119577	0.91165	0.662358	0.4948	0.620054	0.65775	conserved hypothetical protein
FGSG_07889	Zn2Cys6	-0.0303287	0.98375	-0.588947	0.51785	-0.569261	0.51335	0.799163	0.5336	conserved hypothetical protein
FGSG_07909	Homeobo	1.03829	0.47295	0.627778	0.5029	-0.672913	0.47245	1.59209	0.2378	conserved hypothetical protein
FGSG_07914	C2H2 zinc finger	2.27912	0.18185	0.443551	0.69645	0.799132	0.4411	1.83365	0.20635	conserved hypothetical protein
FGSG_07924	Zn2Cys6	1.72669	0.20425	1.1696	0.17665	0.666072	0.43305	1.69351	0.1846	conserved hypothetical protein
FGSG_07927	Zn2Cys6	-2.5866	0.1435	1.23388	0.1613	-0.434861	0.628	-1.08756	0.42535	predicted protein
FGSG_07928	C2H2 zinc finger	0.240266	0.854	0.0426742	0.95775	0.0776135	0.92575	-0.0123489	0.99155	conserved hypothetical protein
FGSG_07941	GATA type zinc finger	0.654302	0.63545	-0.131001	0.86995	0.877866	0.4246	0.0844731	0.94225	white collar 1 protein
FGSG_07947	HMG	-0.180882	0.88935	0.100877	0.90365	0.872262	0.29355	-0.209509	0.86505	conserved hypothetical protein
FGSG_08010	Zn2Cys6			1.95664	0.12745			1.67686	0.3985	conserved hypothetical protein
FGSG_08028	Zn2Cys6									conserved hypothetical protein
FGSG_08034	Zn2Cys6	-2.05563	1	-0.231357	0.8411	-0.334608	0.7632	0.784591	0.5824	conserved hypothetical protein
FGSG_08038	Zn2Cys6			3.44207	0.04715			3.17022	0.18585	conserved hypothetical protein
FGSG_08064	Zn2Cys6	-1.53558	0.2517	0.551101	0.5014	-1.58403	0.0635	0.0354409	0.9753	predicted protein
FGSG_08080	Zn2Cys6									predicted protein
FGSG_08135	Zn2Cys6	1.19623	0.4027	-0.0406149	0.96455	2.69776	0.00465	-0.0548433	0.96535	conserved hypothetical protein
FGSG_08179	Zn2Cys6	0.188041	0.90155	-0.301553	0.7633	-0.992144	0.31425	0.543067	0.6921	conserved hypothetical protein
FGSG_08182	Zn2Cys6									predicted protein
FGSG_08246	C2H2 zinc finger	-0.953212	0.53725	-1.43414	0.15375	-0.048747	0.9545	0.958501	0.47185	predicted protein
FGSG_08321	Zn2Cys6	3.04314	0.0359	0.291761	0.73465	1.1552	0.1776	0.0913309	0.9414	conserved hypothetical protein
FGSG_08349	Zn2Cys6	0.182936	0.89505	0.509884	0.55435	0.49357	0.56675	0.776806	0.54895	conserved hypothetical protein
FGSG_08369	Zn2Cys6	1.07922	0.5398	0.676	0.5369	-0.045727	0.96575	1.12069	0.4308	conserved hypothetical protein
FGSG_08380	Zn2Cys6	-0.574674	0.6575	0.593274	0.4675	0.0960472	0.9066	-0.529201	0.66785	conserved hypothetical protein
FGSG_08392	Zn2Cys6	-0.193925	0.8808	-0.230325	0.7812	0.346168	0.66755	0.0802577	0.94785	conserved hypothetical protein
FGSG_08397	NDT80/PhoG like DNA-binding	1.20034	0.37285	0.313662	0.70055	-0.574465	0.48325	0.864818	0.4712	conserved hypothetical protein
FGSG_08403	bHLH	2.57681	0.1097	0.683614	0.42145	0.975266	0.275	0.488848	0.68695	conserved hypothetical protein
FGSG_08434	C2H2 zinc finger	-1.10169	0.4624	0.911074	0.3374	-1.74744	0.059	0.764317	0.58585	conserved hypothetical protein
FGSG_08455	Zinc finger, MIZ-type	-0.984421	0.45815	-1.28968	0.12535	0.383725	0.66205	-1.45572	0.2311	conserved hypothetical protein
FGSG_08474	CCR4-Not comple component, Not1	0.376473	0.78225	0.281999	0.73455	0.541451	0.5328	0.79786	0.51675	conserved hypothetical protein
FGSG_08481	Winged heli repressor DNA-binding	-0.388245	0.7582	0.147893	0.85295	-0.234659	0.7659	0.767302	0.52	hypothetical protein similar to protein mst2
FGSG_08531	Zinc finger, DHHC-type	-0.419655	0.74545	-0.49079	0.5519	-0.253484	0.7592	-0.386504	0.7473	palmitoyltransferase ERF2
FGSG_08551	Transcription factor TFIIS	-1.15253	0.44685	-2.07418	0.04995	0.315993	0.71695	-0.408469	0.75905	DNA-directed RNA polymerases III 12.5 kDa polypeptide
FGSG_08572	Winged heli repressor DNA-binding	-0.452689	0.7334	-0.664743	0.4244	1.13053	0.21725	0.229257	0.8532	hypothetical protein similar to rho guanyl nucleotide echange factor
FGSG_08617	C2H2 zinc finger	5.70356	0.00315	1.32058	0.1347	3.82542	0.00035	0.1214	0.92485	hypothetical protein similar to zinc finger protein 58
FGSG_08626	Zn2Cys6	0.0460149	0.97275	0.700751	0.39765	-0.11872	0.88385	1.18657	0.3322	conserved hypothetical protein
FGSG_08634	GATA type zinc finger	0.854955	0.54005	1.13316	0.19465	-0.300776	0.72035	2.00789	0.14215	nitrogen regulatory protein areA
FGSG_08645	Nucleic acid-binding, OB-fold	0.046701	0.97415	-0.224604	0.78455	0.284327	0.7315	-1.16067	0.37245	conserved hypothetical protein
FGSG_08646	C2H2 zinc finger	1.20362	0.37345	0.613669	0.45865	1.44701	0.10325	-0.0340347	0.97715	conserved hypothetical protein
FGSG_08655	Nucleic acid-binding, OB-fold	0.379671	0.78435	-0.290848	0.73075	-0.0101594	0.9896	-1.25501	0.30435	eukaryotic translation initiation factor 1A
FGSG_08696	MADS-bo	-0.860086	0.5251	0.619335	0.47595	-0.919229	0.29715	0.24042	0.847	hypothetical protein similar to MADS bo protein
FGSG_08713	Myb	1.81482	0.1853	-0.346179	0.6746	0.731435	0.3812	0.496806	0.6762	conserved hypothetical protein
FGSG_08719	Winged heli repressor DNA-binding	-0.91165	0.4736	0.10955	0.8887	-1.00764	0.23205	1.57254	0.2007	hypothetical protein similar to myosin type II heavy chain
FGSG_08737	Nucleic acid-binding, OB-fold	-0.198805	0.9232	0.66791	0.6268	-0.428019	0.6496	0.552518	0.82625	conserved hypothetical protein
FGSG_08750	Nucleic acid-binding, OB-fold	1.78863	0.24505	0.207186	0.8334	-0.448752	0.6545	1.08104	0.4306	conserved hypothetical protein
FGSG_08753	Centromere protein B, DNA-binding region					-0.670635	0.5104			conserved hypothetical protein
FGSG_08756	Nucleic acid-binding, OB-fold	1.96263	0.3651	1.49225	0.2744	1.65152	0.18885	1.45415	0.38395	conserved hypothetical protein
FGSG_08761	Nucleic acid-binding, OB-fold	1.09312	0.41735	0.466792	0.5675	0.0510785	0.9494	0.822993	0.49345	lysyl-tRNA synthetase
FGSG_08769	Zn2Cys6	0.11814	0.94085	0.218027	0.80845	0.704752	0.4618	0.36805	0.78875	conserved hypothetical protein
FGSG_08791	C2H2 zinc finger	-0.118101	0.92765	0.502465	0.53825	-0.407509	0.6172	0.260408	0.83345	hypothetical protein similar to C6 zinc finger protein
FGSG_08798	C2H2 zinc finger	1.10236	0.48095	1.4504	0.1425	-1.04316	0.3243	2.72051	0.05385	predicted protein
FGSG_08800	bZIP	2.88696	0.06495	1.17016	0.16175	-0.00428939	0.9949	0.850707	0.4794	conserved hypothetical protein
FGSG_08808	Zn2Cys6	0.163095	0.9005	-0.281115	0.7466	-0.16746	0.8416	0.984154	0.44025	conserved hypothetical protein
FGSG_08828	Zn2Cys6	-1.25238	0.5433	2.09184	0.06215	-0.219037	0.8485	2.02352	0.16925	hypothetical protein similar to C6 transcription factor
FGSG_08831	Zn2Cys6	2.28503	0.10235	1.32038	0.13205	0.0969316	0.91475	-0.24145	0.85085	conserved hypothetical protein
FGSG_08861	Zn2Cys6	3.61767	0.2832							predicted protein
FGSG_08865	Nucleic acid-binding, OB-fold	2.36803	0.11705	0.676608	0.41195	0.270083	0.7477	1.07616	0.3804	asparaginyl-tRNA synthetase
FGSG_08890	HMG			2.13657	0.3428					hypothetical protein similar to mating type protein MAT1-1-3
FGSG_08892	HMG	-0.276842	0.8426	0.338642	0.69715	-0.0505277	0.95125	0.557873	0.65905	mating-type protein MAT-1
FGSG_08893	HMG	2.11422	0.1538	0.969519	0.29725	0.00770644	0.99385	1.01548	0.4499	hypothetical protein similar to mating type protein MAT1-2-1
FGSG_08897	Zinc finger, CCHC-type	-0.130122	0.91455	0.0466036	0.9536	0.354705	0.66895	0.0863129	0.9432	pre-mRNA-splicing factor SLU7
FGSG_08915	Zinc finger, DHHC-type	-0.733356	0.57745	-0.514518	0.5352	0.114536	0.89225	0.157774	0.8968	palmitoyltransferase PFA5
FGSG_08924	Zn2Cys6	2.46675	0.07715	2.04998	0.01965	-0.124226	0.8848	1.45872	0.24095	conserved hypothetical protein
FGSG_08930	Zn2Cys6	1.486	0.2855	-0.438482	0.58885	0.466628	0.57425	-1.73972	0.16615	conserved hypothetical protein
FGSG_08954	Homeodomain-like	-0.883025	0.5552	-0.750369	0.4241	0.300337	0.7328	-1.08299	0.4252	conserved hypothetical protein
FGSG_08962	Homeodomain-like	0.653017	0.6817	-0.240252	0.82125	0.121295	0.8998	1.69437	0.22545	hypothetical protein similar to transposase
FGSG_08972	Zn2Cys6	-0.871635	0.5527	-0.304859	0.733	0.394535	0.6495	1.03242	0.4305	predicted protein
FGSG_09000	Nucleic acid-binding, OB-fold	-1.22722	0.47485	1.27158	0.2399	-1.13539	0.24195	-1.38963	0.35395	conserved hypothetical protein
FGSG_09001	bZIP	-2.44747	0.11095	-0.262937	0.7725	-0.535181	0.5717	-2.14443	0.11205	predicted protein
FGSG_09002	MADS-bo	0.38662	0.7609	-0.454239	0.58255	0.624519	0.44845	-1.13536	0.36295	conserved hypothetical protein
FGSG_09014	Zn2Cys6	2.3275	0.13015	0.413686	0.61625	-0.209914	0.8062	-0.881669	0.4592	conserved hypothetical protein
FGSG_09019	Homeobo	-0.481071	0.7281	-0.693225	0.40525	0.947026	0.30135	0.36397	0.77785	hypothetical protein similar to homeoprotein
FGSG_09043	C2H2 zinc finger	0.939526	0.54015	0.806735	0.4105	0.277649	0.7702	1.58043	0.24545	conserved hypothetical protein
FGSG_09047	C2H2 zinc finger	1.2634	0.3524	0.83742	0.33195	-0.97675	0.2744	0.800414	0.53735	conserved hypothetical protein
FGSG_09064	Zn2Cys6	0.0924042	0.95165	0.852352	0.36535	-0.909207	0.347	1.93477	0.1548	conserved hypothetical protein
FGSG_09065	Zn2Cys6	-0.699634	0.6619	0.0137757	0.98835	-0.0614656	0.9462	0.303982	0.8233	conserved hypothetical protein
FGSG_09075	Zn2Cys6	2.24153	0.2953	1.84926	0.1829	0.728706	0.5889	2.00604	0.2428	conserved hypothetical protein
FGSG_09080	Zn2Cys6			2.12008	0.18055			3.3756	0.14165	conserved hypothetical protein
FGSG_09111	Zn2Cys6			1.90255	0.1502			3.64098	0.05465	conserved hypothetical protein
FGSG_09123	Zn2Cys6	-0.818632	0.5948	1.61954	0.0776	-1.64191	0.105	2.42435	0.0704	conserved hypothetical protein
FGSG_09147	Zn2Cys6	-0.651001	0.6479	-0.23061	0.797	0.273259	0.7516	0.256227	0.8466	conserved hypothetical protein
FGSG_09177	Zn2Cys6	0.915678	0.5077	-0.125181	0.88885	0.776792	0.37035	-0.398254	0.7652	predicted protein
FGSG_09178	Zn2Cys6	4.86668	0.0157	0.927559	0.38265	1.08751	0.2746	0.710403	0.61245	conserved hypothetical protein
FGSG_09217	Heteromeric CCAAT factors	-0.183901	0.88825	-0.756985	0.377	0.0726475	0.9286	-1.00539	0.42945	conserved hypothetical protein
FGSG_09225	Zn2Cys6	-0.760595	0.6299	0.0274366	0.9772	-0.0891484	0.9207	0.362242	0.7922	predicted protein
FGSG_09228	Homeodomain-like	0.220804	0.90705	-0.315067	0.7991	-0.611078	0.61425	0.833818	0.5771	predicted protein
FGSG_09286	bZIP	4.13272	0.03495	0.615221	0.4782	1.37884	0.13895	-0.983141	0.4233	conserved hypothetical protein
FGSG_09308	bHLH	-0.297991	0.82505	-0.361905	0.6636	0.786597	0.3854	-1.23486	0.30895	conserved hypothetical protein
FGSG_09318	Zn2Cys6	0.82164	0.529	0.604289	0.45795	-0.190436	0.81445	0.579869	0.62805	conserved hypothetical protein
FGSG_09328	Zn2Cys6	-0.0967889	1	0.602369	0.60475	0.0912271	0.9373	0.85424	0.55515	predicted protein
FGSG_09331	Zn2Cys6	0.415728	1	0.277245	0.8138	0.353794	0.7468	1.04379	0.47715	conserved hypothetical protein
FGSG_09333	Zn2Cys6	3.23688	0.1627			0.849638	0.49275	1.35128	0.53215	protein RDR1
FGSG_09339	MADS-bo	2.12844	0.1417	0.407696	0.6173	1.13324	0.185	1.83565	0.14775	conserved hypothetical protein
FGSG_09349	Zn2Cys6	-1.57158	0.3792	1.35335	0.1662	0.448191	0.6149	1.86019	0.18085	conserved hypothetical protein
FGSG_09368	C2H2 zinc finger	0.649782	0.61135	1.89917	0.0282	-0.801847	0.3479	2.15214	0.0905	conserved hypothetical protein
FGSG_09371	Zn2Cys6	-0.242874	0.8718	-0.425815	0.6682	0.65267	0.4703	0.610053	0.643	conserved hypothetical protein
FGSG_09389	Heli-turn-heli, AraC type			0.218642	0.88785	1.6956	0.22345	2.41004	0.20435	conserved hypothetical protein
FGSG_09406	Nucleic acid-binding, OB-fold	0.817257	0.52465	0.181671	0.8201	0.424999	0.6025	0.446521	0.7073	conserved hypothetical protein
FGSG_09407	AT-rich interaction region	-0.722547	0.66325	-0.0237781	0.98195	-0.0712698	0.9399	0.66488	0.6261	predicted protein
FGSG_09410	C2H2 zinc finger	1.38135	0.30515	0.266372	0.75735	-0.497414	0.5732	-1.89973	0.17185	conserved hypothetical protein
FGSG_09464	Zn2Cys6	2.84671	0.11115	0.191667	0.86645	0.339537	0.7452	-0.0079826	0.98355	conserved hypothetical protein
FGSG_09495	AT-rich interaction region	0.292785	0.81975	-0.0025937	0.9969	0.326907	0.6841	0.468715	0.6949	conserved hypothetical protein
FGSG_09524	Zn2Cys6	-0.43509	0.74115	1.09533	0.19125	-1.0734	0.20545	2.57494	0.0514	conserved hypothetical protein
FGSG_09565	GATA type zinc finger	0.70327	0.5938	-0.715335	0.381	1.36937	0.1236	-1.07977	0.3657	conserved hypothetical protein
FGSG_09566	C2H2 zinc finger	1.29585	0.34395	1.4622	0.08755	0.916957	0.2901	1.62321	0.20005	conserved hypothetical protein
FGSG_09594	Zn2Cys6	0.788844	0.5677	0.93016	0.2905	0.536353	0.5306	1.76538	0.17145	conserved hypothetical protein
FGSG_09654	Nucleic acid-binding, OB-fold	0.994683	0.5237	0.728119	0.4686	0.680651	0.4727	-0.940818	0.50785	hypothetical protein similar to protein G6G8.9
FGSG_09662	Nucleic acid-binding, OB-fold	-0.257419	0.84555	0.0849551	0.9205	0.169957	0.8397	-0.627184	0.6157	30S ribosomal protein S12
FGSG_09709	NDT80/PhoG like DNA-binding	1.3329	0.3165	-0.0217824	0.97895	0.45828	0.58125	-0.0314045	0.9797	conserved hypothetical protein
FGSG_09715	C2H2 zinc finger	2.38903	0.16285	0.604341	0.49275	-0.169822	0.8506	-0.671536	0.59365	DNA-binding protein creA
FGSG_09724	Nucleic acid-binding, OB-fold	-0.0479024	0.9726	0.23738	0.7732	-0.656754	0.42945	-0.775906	0.5161	conserved hypothetical protein
FGSG_09726	Zn2Cys6	-0.199418	0.8746	0.201872	0.8053	1.52069	0.07905	-2.39843	0.06735	conserved hypothetical protein
FGSG_09770	C2H2 zinc finger	0.858592	0.51005	1.17182	0.1556	-0.803174	0.32975	2.11634	0.17145	conserved hypothetical protein
FGSG_09791	Homeodomain-like	2.53176	0.14035	1.44395	0.17965	1.49119	0.15235	0.662482	0.64095	conserved hypothetical protein
FGSG_09807	Myb	-0.235062	0.8548	-0.642219	0.4264	-0.276755	0.74575	-0.510806	0.6612	pre-mRNA-splicing factor cef-1
FGSG_09832	bZIP	2.19261	0.11595	1.04785	0.2056	-0.708606	0.3969	1.1109	0.36735	conserved hypothetical protein
FGSG_09837	SGT1	0.616877	0.6517	-0.00618427	0.99425	-0.165613	0.84605	-0.28587	0.8277	conserved hypothetical protein
FGSG_09852	Nucleic acid-binding, OB-fold	-0.435854	0.74585	-0.202683	0.81415	0.812415	0.33575	-1.11207	0.4009	conserved hypothetical protein
FGSG_09857	C2H2 zinc finger	1.8534	0.17265	0.783733	0.36045	-0.281835	0.7451	0.0717253	0.95675	conserved hypothetical protein
FGSG_09868	HMG	0.248423	0.8457	0.184209	0.81765	-1.10302	0.1885	0.54922	0.64105	conserved hypothetical protein
FGSG_09871	Bromodomain transcription factor	-0.372088	0.772	-0.273648	0.72835	-0.0568513	0.9478	-0.147827	0.90475	conserved hypothetical protein
FGSG_09884	Zn2Cys6	0.816172	0.54355	1.9102	0.03135	-1.4781	0.109	2.55123	0.0517	hypothetical protein similar to C6 transcription factor
FGSG_09892	Zinc finger, CCHC-type	0.58392	0.64535	0.139352	0.86115	-0.395461	0.6242	0.940943	0.43095	hypothetical protein similar to retinoblastoma-binding protein
FGSG_09904	Nucleic acid-binding, OB-fold	0.0658585	0.9587	-0.441561	0.58705	0.423358	0.62275	0.0330939	0.977	transcription elongation factor SPT6
FGSG_09921	Zn2Cys6	0.382638	0.75745	1.66642	0.0495	0.865538	0.29785	-0.132398	0.9121	transcriptional activator protein acu-15
FGSG_09945	Zn2Cys6	1.09702	0.43755	0.239795	0.78635	0.272612	0.7616	0.120158	0.9272	predicted protein
FGSG_09991	Nucleic acid-binding, OB-fold	0.444585	0.74385	0.555173	0.52125	0.0301159	0.9731	-0.833801	0.52525	glutamate-cysteine ligase
FGSG_10015	Zinc finger, MIZ-type	0.890914	0.4946	-0.00230635	0.9968	1.01203	0.2282	0.65079	0.5827	conserved hypothetical protein
FGSG_10017	Forkhead	0.136081	0.91295	0.533949	0.5212	-0.753596	0.3702	1.25708	0.30635	predicted protein
FGSG_10030	Zn2Cys6	-1.41529	0.3878	0.302911	0.74445	-0.613934	0.50965	1.07564	0.42735	conserved hypothetical protein
FGSG_10068	Homeodomain-like	1.41832	0.2819	0.0492748	0.9504	0.595261	0.4708	0.421096	0.7253	SWR1-comple protein 4
FGSG_10069	Zn2Cys6	0.630766	0.6512	0.518811	0.53595	1.58144	0.092	1.14124	0.3724	conserved hypothetical protein
FGSG_10070	Zn2Cys6	0.472406	0.79065	1.08108	0.3341	0.734334	0.49335	1.39821	0.3234	conserved hypothetical protein
FGSG_10122	Nucleic acid-binding, OB-fold	0.0997762	0.94305	-0.166073	0.8408	-0.739332	0.38955	-0.697292	0.5658	hypothetical protein similar to replication factor A 1
FGSG_10129	APSES	-0.401672	0.767	1.72273	0.06305	0.920765	0.3132	2.18411	0.12975	hypothetical protein similar to transcription factor involved in conidiation
FGSG_10142	bZIP	-2.34158	0.15965	-0.691059	0.4861	-1.34628	0.1657	-2.25878	0.13525	hypothetical protein similar to bZIP transcription factor AtfA
FGSG_10143	Zinc finger, CCHC-type									conserved hypothetical protein
FGSG_10162	C2H2 zinc finger	-4.47744	0.00655	-0.097511	0.90985	0.0862123	0.9254	-0.29694	0.81445	predicted protein
FGSG_10179	Heli-turn-heli type 3	0.0137955	0.99225	-0.761978	0.3951	0.454516	0.6265	-2.34614	0.083	multiprotein-bridging factor 1
FGSG_10186	ssDNA-binding transcriptional regulator	-0.00792538	0.99145	-0.875282	0.36025	-0.636449	0.4801	-0.0330318	0.98035	conserved hypothetical protein
FGSG_10221	Homeodomain-like	-0.276992	0.84235	-0.416483	0.64245	-0.435448	0.6181	-0.173357	0.89855	hypothetical protein similar to DNA ecision repair protein Rad26L
FGSG_10266	Zn2Cys6	1.00571	0.48535	-1.45789	0.15345	1.15493	0.1966	0.64809	0.6232	conserved hypothetical protein
FGSG_10269	Myb	-0.620056	0.6395	-0.33566	0.68315	0.0896284	0.9128	-0.235457	0.84385	ISWI chromatin remodeling comple ATPase ISW1
FGSG_10277	Zinc finger, CCHC-type									predicted protein
FGSG_10286	Zinc finger, CCHC-type	0.559763	0.66505	0.239622	0.77315	-0.728008	0.3925	0.941602	0.45305	conserved hypothetical protein
FGSG_10331	Winged heli repressor DNA-binding									conserved hypothetical protein
FGSG_10350	C2H2 zinc finger	1.61784	0.37645	0.363794	0.76875	3.00704	0.0134	-0.498017	0.7676	predicted protein
FGSG_10360	C2H2 zinc finger	3.61795	0.01885	1.29947	0.14275	0.189485	0.82905	0.273931	0.83415	conserved hypothetical protein
FGSG_10364	Zn2Cys6	1.16616	0.3917	-0.838647	0.3568	-0.125875	0.88255	-2.77435	0.05725	conserved hypothetical protein
FGSG_10384	APSES	-0.56372	0.6636	-0.00701911	0.99355	0.0391045	0.96055	-0.491664	0.6748	hypothetical protein similar to ANK-repeat protein MBP1
FGSG_10429	C2H2 zinc finger	1.41864	0.34795	0.484515	0.6069	1.0889	0.23345	-0.771104	0.5752	conserved hypothetical protein
FGSG_10440	bHLH	2.48821	0.2046	-0.493388	0.7153	1.89516	0.1034	2.41698	0.1376	predicted protein
FGSG_10458	Zn2Cys6									predicted protein
FGSG_10468	Zn2Cys6	-1.71186	0.2749	-0.0611619	0.94865	-0.880991	0.34065	0.170894	0.89545	conserved hypothetical protein
FGSG_10470	C2H2 zinc finger	0.0309031	0.98015	-1.29708	0.1296	-0.117474	0.88305	-1.93134	0.135	conserved hypothetical protein
FGSG_10505	Zn2Cys6	1.24775	0.44895	0.672	0.52515	0.112815	0.91205	0.352514	0.8036	conserved hypothetical protein
FGSG_10508	C2H2 zinc finger	-0.663893	0.6522	0.91651	0.30795	-1.10852	0.23895	2.38484	0.0731	conserved hypothetical protein
FGSG_10533	Zn2Cys6	3.26371	0.2802	1.30696	0.3295	1.36618	0.3694			conserved hypothetical protein
FGSG_10536	Zn2Cys6	3.30894	0.1364	1.1408	0.383	-0.359877	0.803	3.3142	0.0649	conserved hypothetical protein
FGSG_10627	Zn2Cys6			inf	0.01195					urease
FGSG_10639	Zn2Cys6	0.771538	0.5775	1.80609	0.0455	-1.3658	0.14895	1.39582	0.2837	conserved hypothetical protein
FGSG_10660	Zn2Cys6	0.321497	0.81805	1.38026	0.1265	-0.708735	0.4299	0.426913	0.7512	hypothetical protein similar to RING-4
FGSG_10674	Zn2Cys6			3.25201	0.0239	1.37553	0.2904	3.45897	0.0667	predicted protein
FGSG_10716	Zinc finger, CCHC-type	0.0569523	0.9653	-0.251732	0.7606	-0.0102568	0.98895	-0.265297	0.82575	5'-3' eoribonuclease 2
FGSG_10733	Nucleic acid-binding, OB-fold	0.73877	0.58645	-1.47623	0.0791	0.420495	0.6229	-1.48317	0.2224	conserved hypothetical protein
FGSG_10762	HMG	-0.583609	0.65475	0.690204	0.402	-1.20034	0.1675	0.299179	0.8043	predicted protein
FGSG_10797	Nucleic acid-binding, OB-fold	1.53922	0.2963	0.230567	0.8082	0.185155	0.8428	-0.236862	0.86485	conserved hypothetical protein
FGSG_10800	Winged heli repressor DNA-binding	-0.134933	0.9274	-0.195236	0.82585	-0.763187	0.4064	0.723841	0.6047	hypothetical protein
FGSG_10812	Zn2Cys6	0.0106495	0.9934	1.47696	0.08405	-0.0532359	0.94555	0.392546	0.7405	conserved hypothetical protein
FGSG_10826	HMG	-0.0656065	0.96625	0.0519897	0.9563	-0.796867	0.4237	-0.483428	0.7283	predicted protein
FGSG_10868	Winged heli repressor DNA-binding	0.967398	0.4677	-0.345418	0.66785	1.42931	0.10425	0.144782	0.89395	conserved hypothetical protein
FGSG_10886	Winged heli repressor DNA-binding	0.994325	0.65405	0.380026	0.7745	-1.74543	0.345	1.17946	0.48185	hypothetical protein similar to RING-2
FGSG_10895	Zn2Cys6	1.94104	0.24485	-0.765635	0.51925	1.08303	0.2869	-0.442087	0.7582	conserved hypothetical protein
FGSG_10914	Zn2Cys6	-0.919716	0.53905	0.70826	0.42885	0.464044	0.5977	1.34733	0.30745	conserved hypothetical protein
FGSG_10944	HMG	-0.675702	0.60325	0.699493	0.3973	-1.24487	0.1424	0.843519	0.4894	hypothetical protein similar to nuclear condensin comple subunit Smc4
FGSG_10948	Heli-turn-heli, AraC type	-0.10914	0.94435	2.09725	0.04335	-0.716311	0.46225	1.95037	0.1542	conserved hypothetical protein
FGSG_10977	Zn2Cys6	2.01445	0.16455	1.75516	0.05585	-0.472163	0.60425	1.0267	0.441	conserved hypothetical protein
FGSG_10980	Zn2Cys6	0.751942	0.6559	1.23717	0.2547	0.363943	0.73425	2.45139	0.09705	conserved hypothetical protein
FGSG_10985	p53-like transcription factor	-3.93	0.25635	1.75897	0.07805	0.465398	0.62095	1.69869	0.21615	predicted protein
FGSG_11051	Zn2Cys6			1.80327	0.2329			2.28703	0.231	conserved hypothetical protein
FGSG_11061	C2H2 zinc finger	0.205475	0.88645	0.974323	0.2812	-0.666606	0.47205	0.917101	0.4882	conserved hypothetical protein
FGSG_11093	Zn2Cys6	-1.31819	0.38975	-0.4848	0.59615	-0.586253	0.50755	-0.771017	0.5652	conserved hypothetical protein
FGSG_11124	Zn2Cys6			2.07904	0.083	-0.266447	0.84015	2.60823	0.1001	predicted protein
FGSG_11186	Zn2Cys6									predicted protein
FGSG_11216	Zn2Cys6	-0.621387	0.67175	0.0299899	0.9717	-0.748627	0.4034	-0.940233	0.4853	conserved hypothetical protein
FGSG_11218	Zn2Cys6	2.04618	0.25615	-0.781835	0.5581	-2.54271	0.19685	-0.855219	0.6172	conserved hypothetical protein
FGSG_11247	Zn2Cys6	1.09373	0.56305	-1.23806	0.4088	1.43993	0.20495	-1.00795	0.56655	conserved hypothetical protein
FGSG_11262	Zn2Cys6	-1.85034	0.321	0.988154	0.3096	-0.766519	0.4412	2.23876	0.1097	conserved hypothetical protein
FGSG_11271	Zn2Cys6	-0.588705	0.68605	0.743946	0.40995	-0.127831	0.885	1.18017	0.37405	conserved hypothetical protein
FGSG_11355	Zn2Cys6									predicted protein
FGSG_11356	Zn2Cys6					0.643148	0.6126			predicted protein
FGSG_11358	Zn2Cys6			2.13576	0.1051			3.19857	0.0916	predicted protein
FGSG_11364	Zn2Cys6	0.99952	0.5709	1.26471	0.23425	-0.302162	0.7806	1.51235	0.28715	conserved hypothetical protein
FGSG_11383	C2H2 zinc finger	-1.16288	0.42225	0.71683	0.40035	-1.58751	0.089	1.59169	0.21055	conserved hypothetical protein
FGSG_11416	Homeobo			inf	0.0251					conserved hypothetical protein
FGSG_11462	Zn2Cys6	-1.56843	0.3784	0.594835	0.5371	-0.843111	0.3959	1.13399	0.40605	conserved hypothetical protein
FGSG_11520	Zn2Cys6	-0.540818	0.72905	2.37612	0.01555	-1.05713	0.28795	2.71517	0.04635	conserved hypothetical protein
FGSG_11551	Zn2Cys6	0.142423	0.9319	1.28509	0.21215	-1.24985	0.28655	3.17943	0.02945	conserved hypothetical protein
FGSG_11561	Zn2Cys6	1.61787	0.2867	1.65812	0.09055	0.337858	0.72345	1.52459	0.26695	hypothetical protein similar to C6 zinc finger protein
FGSG_11623	bZIP	2.25284	0.15835	0.851439	0.32905	0.821291	0.36665	0.682572	0.5879	conserved hypothetical protein
FGSG_11624	Zn2Cys6			1.90446	0.29145	1.84878	0.35265	3.19363	0.1511	conserved hypothetical protein
FGSG_11654	Zn2Cys6			1.14404	0.5045	1.26437	0.4133	1.66132	0.3362	conserved hypothetical protein
FGSG_11658	bHLH									hypothetical protein
FGSG_11672	Zn2Cys6			0.355927	0.78965	-0.151129	1	0.248092	0.8774	predicted protein
FGSG_11683	Zn2Cys6			-0.342601	0.8387			1.61333	0.34655	predicted protein
FGSG_11686	Zn2Cys6	2.59142	0.20595	1.09444	0.39475	-0.762276	0.6222	-0.0575963	1	predicted protein
FGSG_11709	Zn2Cys6	0.283479	1	0.690507	0.5559	0.0897723	0.9365	0.59358	0.711	conserved hypothetical protein
FGSG_11720	Zn2Cys6	-2.66859	1	1.39526	0.21485	0.0484441	0.9686	-1.12355	0.50265	conserved hypothetical protein
FGSG_11799	C2H2 zinc finger	3.5461	0.0234	0.463424	0.577	1.28767	0.13075	-0.0470527	0.97015	conserved hypothetical protein
FGSG_11821	Zn2Cys6	2.4977	0.10875	-0.10056	0.92975	0.76654	0.4144	0.0780064	0.9551	conserved hypothetical protein
FGSG_11826	Forkhead	1.39943	0.36435	-0.371188	0.72005	1.81873	0.05735	-1.5286	0.3113	predicted protein
FGSG_11834	HMG	-0.593556	0.6604	0.225551	0.78575	-0.422777	0.61155	0.342349	0.78235	predicted protein
FGSG_11891	Zn2Cys6	1.65522	0.2312	0.502422	0.5596	0.722592	0.39885	1.08248	0.4058	conserved hypothetical protein
FGSG_11996	Zn2Cys6	-1.13696	0.582	0.848118	0.45815	0.112042	0.9182	2.06548	0.1584	conserved hypothetical protein
FGSG_12002	Zn2Cys6	0.469605	0.7481	-0.360663	0.7073	0.807995	0.35945	-0.160849	0.9035	conserved hypothetical protein
FGSG_12006	Zn2Cys6	-0.483388	0.70825	0.765788	0.35335	-1.02718	0.2181	-0.20721	0.86085	conserved hypothetical protein
FGSG_12057	C2H2 zinc finger	-0.245724	0.8722	0.791584	0.39	0.332923	0.71295	0.209029	0.87645	predicted protein
FGSG_12094	Zn2Cys6	-3.39078	0.2805	-0.316569	0.77995	-0.766238	0.4855	1.13443	0.41475	predicted protein
FGSG_12115	Zn2Cys6	-0.0899761	0.95975	-0.311266	0.7825	0.304279	0.7712	0.311011	0.8278	conserved hypothetical protein
FGSG_12134	Zn2Cys6	-1.29311	0.46005	-1.09781	0.3219	-1.89231	0.10345	0.177737	0.8933	predicted protein
FGSG_12173	Zn2Cys6	-2.12432	0.1171	-1.08831	0.18825	0.0685289	0.9336	0.0439089	0.97145	conserved hypothetical protein
FGSG_12244	Zn2Cys6	-0.0638514	1	-0.707549	0.59875	-0.720811	0.57625	0.0804736	0.958	conserved hypothetical protein
FGSG_12264	Zinc finger, Rad18-type putative	1.11457	0.4482	0.530276	0.56375	0.984873	0.26885	0.599317	0.65615	hypothetical protein similar to AAA family ATPase
FGSG_12282	Zn2Cys6	-3.38075	0.1111	-0.250351	0.783	-1.04473	0.2531	-0.1722	0.89515	predicted protein
FGSG_12323	HMG	-1.70842	0.2117	-0.363683	0.65125	-1.19627	0.15305	-0.725538	0.54605	predicted protein
FGSG_12345	bZIP	1.36935	0.41955	1.01568	0.35465	0.91008	0.3831	1.29301	0.36725	conserved hypothetical protein
FGSG_12385	Zn2Cys6	1.4398	0.47785	0.852147	0.5214	-0.249949	1	1.24689	0.4577	conserved hypothetical protein
FGSG_12398	Zn2Cys6	0.061661	0.9673	0.926997	0.38275	-1.13504	0.32265	2.94721	0.0481	conserved hypothetical protein
FGSG_12528	Zn2Cys6	2.04501	0.1787	0.651876	0.5015	-0.355356	0.70915	1.45185	0.2862	predicted protein
FGSG_12584	Zn2Cys6									conserved hypothetical protein
FGSG_12597	Zn2Cys6	0.0956564	1	3.74121	0.00495	0.137583	0.90455	3.48258	0.03135	conserved hypothetical protein
FGSG_12611	Zn2Cys6	0.81924	0.6459	0.956758	0.4033	0.494002	0.65205	-0.348817	0.8204	predicted protein
FGSG_12631	Zn2Cys6			1.91241	0.1265			2.85625	0.09555	conserved hypothetical protein
FGSG_12660	Zn2Cys6	0.848383	0.5694	-0.0972015	0.9205	0.0860654	0.92545	-1.21003	0.38625	predicted protein
FGSG_12703	Zn2Cys6	2.67668	0.07445	1.35143	0.14435	-0.801741	0.40535	1.03694	0.4358	conserved hypothetical protein
FGSG_12714	Zn2Cys6	-0.080876	0.94885	0.784591	0.34035	-0.0917325	0.90985	0.814112	0.4975	transcriptional activator lnR
FGSG_12729	Zn2Cys6	1.07174	0.45055	0.279213	0.76455	0.0840425	0.9267	0.738762	0.5811	conserved hypothetical protein
FGSG_12742	Zn2Cys6	2.7247	0.0613	-0.0480969	0.95295	0.602578	0.4712	0.147024	0.9033	conserved hypothetical protein
FGSG_12781	Myb	-0.622299	0.6285	0.209061	0.79215	-0.0935068	0.908	0.329411	0.78235	hypothetical protein similar to SAGA comple subunit Ada2
FGSG_12798	Zn2Cys6	-1.43552	1	0.737244	0.52325	-0.0854411	0.94785	1.61258	0.28	conserved hypothetical protein
FGSG_12809	C2H2 zinc finger	1.96666	0.15745	0.579418	0.4777	0.692154	0.40315	0.0142545	0.9896	conserved hypothetical protein
FGSG_12813	Zn2Cys6	-0.188555	0.8889	0.566732	0.5167	-0.752413	0.4009	0.365664	0.7768	predicted protein
FGSG_12837	C2H2 zinc finger	1.38965	0.4395	0.142547	0.90685	1.08811	0.3173	-0.606408	0.7061	conserved hypothetical protein
FGSG_12927	Zn2Cys6	-1.32257	0.4512	1.31082	0.18705	-0.554579	0.5868	2.57907	0.06585	conserved hypothetical protein
FGSG_12970	C2H2 zinc finger	-0.637807	0.67505	0.0820151	0.92765	0.421577	0.6594	-1.32132	0.3206	pH-response transcription factor pacC/RIM101
FGSG_12977	Zinc finger, CCHC-type	1.49468	0.3984	-0.313119	0.7999	1.40724	0.19695	-0.470558	0.7689	predicted protein
FGSG_13004	HMG	-0.177306	0.8918	-0.58069	0.5016	0.281577	0.7287	0.549145	0.65755	conserved hypothetical protein
FGSG_13008	C2H2 zinc finger	-1.03393	0.4422	-0.648428	0.4447	-1.18512	0.1655	-2.4634	0.07045	conserved hypothetical protein
FGSG_13098	Zn2Cys6	1.40461	0.3499	0.555846	0.5556	-0.103435	0.90685	1.43798	0.29285	predicted protein
FGSG_13120	Nucleic acid-binding, OB-fold	1.26019	0.3507	-0.241156	0.78235	-0.384234	0.6572	-1.02254	0.44675	hypothetical protein similar to eosomal core protein CSL4
FGSG_13123	C2H2 zinc finger	-0.196584	0.88695	1.92168	0.02755	1.37195	0.1076	1.85203	0.1465	hypothetical protein similar to C2H2 transcription factor
FGSG_13135	Zn2Cys6			2.35146	0.19805					hypothetical protein similar to C6 transcription factor
FGSG_13150	HMG	0.881857	0.6318	2.02843	0.08275	1.26997	0.2443	3.01286	0.05835	predicted protein
FGSG_13172	Zn2Cys6	1.34747	0.4197	1.54062	0.14705	2.01033	0.0499	0.198397	0.8915	predicted protein
FGSG_13313	bZIP	-0.100765	0.9339	0.38695	0.63945	-0.161997	0.8395	0.474124	0.68025	conserved hypothetical protein
FGSG_13314	C2H2 zinc finger	-0.864511	0.5422	1.19377	0.1933	0.142534	0.87725	0.37951	0.7755	conserved hypothetical protein
FGSG_13344	Zn2Cys6	3.97757	0.13615	0.643791	0.6443	1.27733	0.3172	1.66454	0.33475	conserved hypothetical protein
FGSG_13386	Zn2Cys6	-0.346213	0.83755	1.42332	0.15855	-1.60367	0.16635	3.25402	0.0263	hypothetical protein
FGSG_13431	Homeodomain-like	-1.20257	0.5986	-0.77654	0.5839	-1.39193	0.35125	-0.999458	0.61475	conserved hypothetical protein
FGSG_13455	Zn2Cys6			2.6241	0.0691			3.02198	0.1052	conserved hypothetical protein
FGSG_13457	Zn2Cys6	-inf	1	0.589484	0.6076	-0.334838	0.7773	2.17818	0.1391	predicted protein
FGSG_13613	Transcription factor jumonji	-2.72808	1	-0.264787	0.82565	-0.597973	0.6123	-0.33632	0.82565	conserved hypothetical protein
FGSG_13625	Zn2Cys6	-2.99019	0.2302	-0.40934	0.70175	-0.796322	0.429	-0.857615	0.5413	conserved hypothetical protein
FGSG_13640	Winged heli repressor DNA-binding	1.11275	0.38735	-0.025847	0.976	0.812498	0.32685	1.48437	0.23125	conserved hypothetical protein
FGSG_13652	Zn2Cys6	2.11512	0.2985	1.78175	0.1672	-1.47517	0.40065	1.20542	0.47055	predicted protein
FGSG_13711	C2H2 zinc finger	0.0329304	0.9789	-0.385083	0.6321	-0.321397	0.6987	-0.194307	0.8689	conserved hypothetical protein
FGSG_13759	bZIP			0.644539	0.69985	2.08086	0.1406	2.02444	0.29825	predicted protein
FGSG_13818	Nucleic acid-binding, OB-fold									conserved hypothetical protein
FGSG_13828	Zn2Cys6	3.66346	0.13625	0.37181	0.7992			0.715679	1	conserved hypothetical protein
FGSG_13830	Zn2Cys6	1.33849	0.34405	1.31265	0.14075	0.350586	0.6923	1.92321	0.1429	conserved hypothetical protein
FGSG_13911	Homeodomain-like	-0.174445	0.8911	-0.56035	0.5039	0.183015	0.8186	0.220357	0.85525	predicted protein
FGSG_13928	Transcription factor jumonji	-0.464754	0.7308	-0.183414	0.82665	0.0145224	0.9841	0.721675	0.56745	hypothetical protein similar to JmjC domain protein
FGSG_13929	HMG	0.0469711	0.97545	-0.0562379	0.9547	-0.690766	0.484	0.921291	0.49605	predicted protein
FGSG_13964	C2H2 zinc finger	2.27949	0.10885	-1.50464	0.07865	1.21173	0.1517	-2.57817	0.05265	hypothetical protein
FGSG_14003	Zn2Cys6	1.06507	0.46255	0.531687	0.56345	0.168728	0.8468	1.36546	0.30985	conserved hypothetical protein

## Sheet: Table S5
Table S5. Epression ratios (fold-change relative to the virus-free wild type) of Fusarium graminearum genes involved in post transcriptional gene silencing.
Locus	PH-1/FgV1 log2(FC)	PH-1/FgV1 p_value	PH-1/FgV2 log2(FC)	PH-1/FgV2 p_value	PH-1/FgV3 log2(FC)	PH-1/FgV3 p_value	PH-1/FgV4 log2(FC)	PH-1/FgV4 p_value	Description
FGSG_08752	-1.33681	0.3066	2.28804	0.01135	2.69954	0.0062	1.24885	0.3098	argonaute
FGSG_00348			1.6507	0.39895					argonaute
FGSG_09025			0.907275	0.4577					dicer
FGSG_04408	-0.716864	0.74145	2.81094	0.00355	4.29668	0.0001	0.782717	0.5453	dicer
FGSG_04028	0.178006	0.897	-0.0645123	0.93945	1.11568	0.1883	-2.75769	0.056	dicer
FGSG_00548	-0.709427	0.606	-0.152167	0.86225	-0.990439	0.26505	-0.344554	0.79555	dicer
FGSG_09076	-2.11764	0.3089	4.78031	5e-05	3.80012	0.00045	3.42228	0.0162	RNA-directed RNA polymerase
FGSG_08716			0.953921	0.6345	1.84723	0.42745			RNA-directed RNA polymerase
FGSG_06504	0.857658	0.6548	0.463085	0.6469	0.715426	0.4487	2.76626	0.0487	RNA-directed RNA polymerase
FGSG_04619	3.33824	0.04975	4.1763	0.00065	4.23119	0.0007	2.07495	0.1384	RNA-directed RNA polymerase
FGSG_01582			5.8035	0.00035	6.12299	5e-05	2.65297	0.0583	RNA-directed RNA polymerase

## Sheet: Table S6
Table S6. List of primers used for real time RT-PCR.
Name of primers	Sequences
EF1a-F (1921-1941)	CAAGGCCGTCGAGAAGTCCAC
EF1a-R (2097-2074)	TGCCAACATGATCATTTCGTCGTA
Cyp1-Fw	TCAAGCTCAAGCACACCAAGAAGG
Cyp1-Rv	GGTCCGCCGCTCCAGTCT
FGSG_11987 Fw	ACTCCAGAATTTCCATCCTACTCC
FGSG_11987 Rv	ATAGGCTTAAAGTTCGGCTGAGGA
FGSG_10543 Fw	CTGAAATTAAGCCCCGAGGAG
FGSG_10543 Rv	ACCTCCAATTTCTTCACACTCCTT
FGSG_06484 Fw	TTGGATGATATGGCTGTGAGTGTA
FGSG_06484 Rv	TTAGCGACATGAGGAACAAGGAC
FGSG_05532 Fw	GTTATCGTCCGACTTGCCTACAC
FGSG_05532 Rv	GAACCCAATGGCCTCACAGA
FGSG_03849 Fw	TGACACAAACATTATGGGCAGAT
FGSG_03849 Rv	GCATTGTATCGATCTTGGGAGTAT
FGSG_09063 Fw	TCTCTTCAGCAAGCGATACTT
FGSG_09063 Rv	TGTGTTCATCTCCTCAATCGTCAA
FGSG_03619 Fw	CTACATTTGAGAGTGGCGAGGTC
FGSG_03619 Rv	CTTCGGGGTGATTGAGAGGTA
FGSG_08402 Fw	ATCTGGCGTATCAAGGGTGTCTA
FGSG_08402 Rv	GTAGGGAATGTAGCGATGGAC
